# Supplementary material for: Plant Growth Stage Drives the Temporal and Spatial Dynamics of the Bacterial Microbiome in the Rhizosphere of Vigna subterranea
Source: Front Microbiol. 2022 Feb 17;13:825377. doi: 10.3389/fmicb.2022.825377 (PMC8891599; doi:10.3389/fmicb.2022.825377)
Supplement: Supplementary file 1 [file Table_1.XLSX]

## Sheet: Table S1
Relative abundance of the phylum distribution in all stages of plant development and bulk soil
Phyla	Maturation stage		flowering stage		pod filling stage		vegetative stage		bulk soil
	F1	F4	D1	D4	J1	J4	N1	N4	O1	O4
acidobacteria	0.173002	0.197192	0.204663	0.25039	0.255348	0.231973	0.26051	0.22167	0.246998	0.2212
actinobacteria	0.362575	0.327812	0.387174	0.278445	0.300785	0.321065	0.350638	0.308761	0.302783	0.353491
armatimonadetes	0.000231018	0.000172673	0.000221082	0.000146676	0.000271358	9.19738e-05	5.46889e-05	0.0001568	0.00019782	0.000195015
bacteroidetes	0.0999076	0.10711	0.0517775	0.0718181	0.0803672	0.0739469	0.0561245	0.0765853	0.0830053	0.0792646
chloroflexi	0.0342061	0.0245195	0.0299493	0.0297487	0.0282815	0.0249709	0.0361767	0.0315615	0.0392079	0.0297309
cyanobacteria	0.00154012	0.00158062	0.00134123	0.00149343	0.00278896	0.00141026	0.00177739	0.0014112	0.00166169	0.0013651
deinococcus_thermus	0.000585246	0.00037191	0.000604292	0.000280019	0.000316585	0.000398553	0.000232428	0.000179199	0.000276948	0.000230472
fibrobacteres	0.000154012	5.313e-05	7.36941e-05	2.66684e-05	4.52264e-05	1.5329e-05	5.46889e-05	2.23999e-05	0.000217602	0.000248201
firmicutes	0.0328508	0.0371113	0.0545337	0.0508834	0.0379751	0.0365136	0.0410303	0.0331295	0.0659136	0.0784491
gemmatimonadetes	0.0051594	0.00495437	0.00707464	0.0070138	0.00618094	0.00594764	0.00665837	0.00508478	0.00642915	0.00602773
lentisphaerae	0.00140151	0.00100947	0.000368471	0.000880059	0.00120604	0.000490527	0.000437511	0.000313599	0.00059346	0.000531858
nitrospirae	0.00623749	0.00710614	0.00775262	0.00740049	0.00615078	0.010669	0.00479895	0.0112448	0.00605329	0.00595681
planctomycetes	0.0246573	0.0297794	0.0304504	0.0254284	0.0288393	0.0380158	0.0163793	0.0274623	0.0239164	0.0201042
proteobacteria	0.247159	0.249897	0.199637	0.260964	0.232463	0.240787	0.212207	0.261654	0.203359	0.186718
thermodesulfobacteria	0.00135531	0.00102275	0.000781158	0.00129342	0.00107036	0.00114967	0.00142191	0.0014784	0.000909972	0.00113463
verrucomicrobia	0.0089789	0.0103072	0.0235969	0.0137876	0.0179096	0.0125544	0.0114983	0.0192863	0.0184764	0.015353

## Sheet: Table S2
Relative abundance of the family level in all stages of plant development and bulk soil
Family	Maturation stage		flowering stage		pod filling stage		vegetative stage		bulk soil
	F1	F4	D1	D4	J1	J4	N1	N4	O1	O4
acetobacteraceae	0.00294163	0.00310811	0.00291829	0.00192013	0.00170353	0.00206941	0.00158598	0.0171807	0.00310577	0.002482
acidimicrobiaceae	0.000200216	0.000146108	0.000191605	0.000213348	0.000150754	0.000137961	0.000218756	0.0001344	0.000158256	0.000301386
acidobacteria	0.0220853	0.0174798	0.00935916	0.0132676	0.0127689	0.00918205	0.00663103	0.00674238	0.0107614	0.00852746
acidobacteriaceae	0.149977	0.178198	0.194376	0.235522	0.241102	0.220507	0.253305	0.213337	0.235267	0.211733
alcaligenaceae	0.00146311	0.00095634	0.000854852	0.00085339	0.00107036	0.000597829	0.000355478	0.000492798	0.000534114	0.000425487
alteromonadaceae	0.000616048	0.00047817	0.000353732	0.00106674	0.000452264	0.000766448	0.000341806	0.000335999	0.000276948	0.000159558
anaerolineaceae	0.00186355	0.00158062	0.00215187	0.00222682	0.0015377	0.00156355	0.00224224	0.00161279	0.00284861	0.00228699
anaeromyxobacteraceae	0.00155552	0.00132825	0.000913807	0.00217348	0.00120604	0.00171684	0.000916039	0.0014112	0.000336294	0.000283658
anaplasmataceae	0.000523641	0.000332063	0.000987501	0.00025335	0.000437188	9.19738e-05	0.000464856	8.95997e-05	0.000158256	8.86431e-05
armatimonadaceae	0.000231018	0.000172673	0.000221082	0.000146676	0.000271358	9.19738e-05	5.46889e-05	0.0001568	0.00019782	0.000195015
bacillaceae	0.030479	0.0334586	0.052765	0.0464164	0.034357	0.0331719	0.038542	0.0304415	0.0628276	0.0749743
bacteroidetes	0.00177114	0.00253696	0.00025056	0.000733382	0.000693471	0.000521185	0.000191411	0.000447999	0.000633024	0.000443215
bdellovibrionaceae	0.000323425	0.00021252	0.000486381	0.000520035	0.000391962	0.000352566	0.000505872	0.000313599	0.00089019	0.000496401
beijerinckiaceae	0.00580625	0.00468872	0.00343415	0.00384026	0.00304524	0.00337237	0.00200982	0.00253119	0.00328381	0.00264156
bradyrhizobiaceae	0.010288	0.0131763	0.0109509	0.0126542	0.012181	0.015283	0.0111018	0.0137536	0.0114142	0.0108676
brucellaceae	0.000431234	0.000398475	0.000309515	0.000400027	0.000512565	0.00029125	0.000314461	0.000223999	0.000237384	7.09144e-05
burkholderiaceae	0.00226398	0.00209864	0.00203396	0.00174678	0.00205026	0.0022227	0.00153129	0.00206079	0.00255188	0.00232245
burkholderiales	0.0089327	0.0079695	0.00465747	0.00712048	0.00592465	0.00462935	0.00354111	0.00526398	0.00399596	0.00363437
caldilineaceae	0.00038503	0.000185955	5.89553e-05	0.000160011	0.000150754	0.000137961	4.10167e-05	0.000112	0.000178038	0.000248201
carnobacteriaceae	0.000138611	0.000185955	2.94777e-05	5.33369e-05	0.000105528	4.59869e-05	1.36722e-05	6.71998e-05	3.9564e-05	5.31858e-05
caulobacteraceae	0.00141691	0.00095634	0.000692725	0.000880059	0.000919603	0.000628487	0.000451183	0.000582398	0.00116714	0.000815516
chitinophagaceae	0.0528415	0.0591736	0.0244075	0.0436829	0.0430706	0.0360077	0.0305574	0.0369375	0.0432039	0.0411481
chloroflexaceae	0.0102572	0.00778355	0.0138692	0.0127208	0.0130855	0.011834	0.0179516	0.0202047	0.0217206	0.0165585
chloroflexi	0.00445095	0.00309482	0.0035668	0.00333356	0.00318092	0.00183947	0.0036915	0.00215039	0.00383771	0.00258838
chromatiaceae	0.00012321	2.6565e-05	0	0.000186679	9.04527e-05	6.13158e-05	0.00012305	0.000112	1.9782e-05	7.09144e-05
chroococcales	0.000831665	0.00127512	0.00132649	0.00132009	0.00262313	0.00137961	0.00168168	0.001232	0.00140452	0.00118782
clostridiales_family_xvii__incertae_sedis	4.62036e-05	0.000119543	5.89553e-05	4.00027e-05	7.53773e-05	4.59869e-05	9.57056e-05	2.23999e-05	0.000138474	0.000159558
comamonadaceae	0.00414292	0.00409101	0.00172444	0.00268018	0.00310554	0.0022227	0.00203716	0.00174719	0.00375858	0.00365209
conexibacteraceae	0.0148468	0.0197112	0.029404	0.0299487	0.0303017	0.023484	0.0381045	0.0279775	0.0248462	0.021948
cryptosporangiaceae	0.000446635	7.9695e-05	8.8433e-05	1.33342e-05	4.52264e-05	1.5329e-05	8.20333e-05	6.71998e-05	9.891e-05	0.000106372
cystobacteraceae	0.00783921	0.00257681	0.00368471	0.000933396	0.00410052	0.00315777	0.00161332	0.00266559	0.00334316	0.00280112
cytophagaceae	0.0272755	0.0277073	0.0169644	0.0131875	0.0213318	0.0224416	0.0141234	0.0241695	0.0219976	0.0209375
cytophagales	3.08024e-05	0.000292215	8.8433e-05	0.000333356	0.000422113	0.000797106	8.20333e-05	0.000425599	0.00069237	0.000585044
dehalococcoidaceae	0.00267981	0.00289559	0.00246138	0.00418695	0.00300001	0.0026979	0.00332235	0.00208319	0.0031849	0.00177286
dehalococcoidia	0.000554443	0.000557865	0.000795897	0.000960064	0.000814074	0.000751119	0.000998072	0.000671998	0.00069237	0.000673687
deinococcaceae	0.000585246	0.00037191	0.000604292	0.000280019	0.000316585	0.000398553	0.000232428	0.000179199	0.000276948	0.000230472
desulfobacteraceae	0.00064685	0.000943058	0.00188657	0.00184012	0.00185428	0.00183948	0.00211919	0.00228479	0.0017606	0.00164876
desulfovibrionaceae	0.000785461	0.00523331	4.42165e-05	2.66684e-05	0.000572867	0.000337237	2.73444e-05	0.000403199	0.000217602	0.000159558
desulfuromonadaceae	1.54012e-05	0.00010626	7.36941e-05	9.33396e-05	4.52264e-05	4.59869e-05	0.000109378	0.0001344	5.9346e-05	3.54572e-05
enterobacteriaceae	0.00109349	0.00110245	0.000987501	0.00034669	0.000618094	0.00131829	0.000314461	0.000470399	0.000435204	0.000336844
erythrobacteraceae	0.000908671	0.00116886	0.000265299	0.000706714	0.00033166	0.000505856	0.000451183	0.000716798	0.000672588	0.000425487
fibrobacteraceae	0.000154012	5.313e-05	7.36941e-05	2.66684e-05	4.52264e-05	1.5329e-05	5.46889e-05	2.23999e-05	0.000217602	0.000248201
flammeovirgaceae	0.000785461	0.000278933	2.94777e-05	6.66711e-05	0.000120604	3.06579e-05	4.10167e-05	8.95997e-05	7.9128e-05	8.86431e-05
flavobacteriaceae	0.00308024	0.00248383	0.00145914	0.00189346	0.00232162	0.00147158	0.00113479	0.000806397	0.00245297	0.00221608
frankiaceae	0.00112429	0.00110245	0.000854852	0.000586706	0.000678395	0.000429211	0.000533217	0.000537598	0.000850626	0.000815516
gaiellaceae	0.00426613	0.00572476	0.00563023	0.00740049	0.00826135	0.0066681	0.010555	0.00600318	0.00540049	0.0050172
gemmatimonadaceae	0.0051594	0.00495437	0.00707464	0.0070138	0.00618094	0.00594764	0.00665837	0.00508478	0.00642915	0.00602773
geobacteraceae	0.00617588	0.00773042	0.0183498	0.0108274	0.0127388	0.012953	0.0278913	0.0228703	0.0197424	0.0227813
geodermatophilaceae	0.00579085	0.00377223	0.0029625	0.00189346	0.00387439	0.00196211	0.00190044	0.0015456	0.00231449	0.00239336
halomonadaceae	0.000400431	0.000146108	1.47388e-05	1.33342e-05	0.000135679	7.66448e-05	0	0	7.9128e-05	0.000248201
holophagaceae	0.000939473	0.00151421	0.000928546	0.00160011	0.00147739	0.00228401	0.000574233	0.00159039	0.000969318	0.000939616
hyphomicrobiaceae	0.0111967	0.0160851	0.0189099	0.0222148	0.0181207	0.0215525	0.0153129	0.0200031	0.018061	0.013846
hyphomonadaceae	4.62036e-05	0.000305498	0.000103172	0.000226682	0.000135679	0.000551843	4.10167e-05	0.000223999	0.000138474	0.000230472
iamiaceae	0.000369629	0.000518018	0.000309515	0.000746716	0.000376886	0.000383224	0.000423839	0.000313599	0.00029673	0.000141829
intrasporangiaceae	0.000154012	0.000292215	5.89553e-05	0.000146676	9.04527e-05	0.000122632	2.73444e-05	4.47999e-05	5.9346e-05	3.54572e-05
kallotenaceae	0.00446635	0.00213848	0.00114963	0.000880059	0.0017789	0.00102704	0.000560561	0.000537598	0.00118692	0.000904159
kineosporiaceae	0.000569844	0.000504735	0.000442165	0.000306687	0.000618094	0.000536514	0.000300789	0.000223999	0.00059346	0.00063823
kofleriaceae	0.000277222	0.000398475	0.000397948	0.000173345	0.00033166	0.000245263	0.000191411	0.000112	0.000178038	0.000106372
ktedonobacteraceae	0.000292623	2.6565e-05	0.000132649	5.33369e-05	0.000180905	1.5329e-05	5.46889e-05	6.71998e-05	0.000138474	0.000177286
lentisphaeraceae	0.00140151	0.00100947	0.000368471	0.000880059	0.00120604	0.000490527	0.000437511	0.000313599	0.00059346	0.000531858
methylobacteriaceae	0.0574311	0.0495305	0.0370534	0.035229	0.0381861	0.0341682	0.0223541	0.0266783	0.0309786	0.028614
methylocystaceae	0.00089327	0.000544583	0.000280038	0.000360024	0.000226132	0.000551843	0.0002461	0.000470399	0.000138474	0.000106372
microbacteriaceae	0.000585246	0.000996188	0.000338993	0.000480032	0.00033166	0.000628487	0.000177739	0.000918397	0.000178038	0.000195015
micrococcaceae	0.0168027	0.0137076	0.0146504	0.0131342	0.010779	0.0118493	0.0182387	0.0126336	0.0114933	0.0127114
micromonosporaceae	0.00241799	0.00272291	0.00338993	0.00305354	0.00303017	0.0028052	0.00266608	0.00311359	0.00229471	0.00170195
mycobacteriaceae	0.00200216	0.00197909	0.00210765	0.00232015	0.002397	0.00323441	0.0022149	0.00313599	0.00328381	0.00285431
myxococcaceae	0.0025104	0.00058443	0.000795897	0.000280019	0.000346735	0.000229934	0.000328133	0.000425599	0.00059346	0.00051413
nannocystaceae	0.00218697	0.000677408	0.000397948	0.000293353	0.000633169	0.000674474	0.000300789	0.000447999	0.000731934	0.000390029
nitriliruptoraceae	0.000184814	0.000199238	0.000147388	6.66711e-05	0.000105528	9.19738e-05	4.10167e-05	2.23999e-05	3.9564e-05	3.54572e-05
nitrosomonadaceae	0.000354228	0.000358628	0.000132649	0.000280019	0.000512565	0.000367895	0.000259772	0.0001568	0.000316512	0.000602773
nitrospiraceae	0.00623749	0.00710614	0.00775262	0.00740049	0.00615078	0.010669	0.00479895	0.0112448	0.00605329	0.00595681
nocardioidaceae	0.00180194	0.00208535	0.00194553	0.00150677	0.00197488	0.00130296	0.00129886	0.0012096	0.00134518	0.0014892
oligoflexaceae	0.000215617	0.000411758	0	2.66684e-05	0.000226132	0.000122632	5.46889e-05	4.47999e-05	0.000138474	0.0001241
opitutaceae	0.00198676	0.00163375	0.00297724	0.00133342	0.00217087	0.00191612	0.00129886	0.00219519	0.00247275	0.00189696
oscillatoriales	0.000708455	0.000305498	1.47388e-05	0.000173345	0.00016583	3.06579e-05	9.57056e-05	0.000179199	0.000257166	0.000177286
oscillochloridaceae	0.000184814	0.000172673	0	4.00027e-05	0.000135679	6.13158e-05	2.73444e-05	4.47999e-05	1.9782e-05	0
oxalobacteraceae	0.00965655	0.00879302	0.00145914	0.0030002	0.00387439	0.00248329	0.00161332	0.00300159	0.00336294	0.00368755
paenibacillaceae	0.000785461	0.00112901	0.000412687	0.00341356	0.00155277	0.00156355	0.00102542	0.00165759	0.000771498	0.00076233
pasteuriaceae	0.000415832	0.000610995	0.000899068	0.000520035	0.00126634	0.000904409	0.000998072	0.000627198	0.000751716	0.000815516
patulibacteraceae	0.000600647	0.000411758	0.000736941	0.000426695	0.00049749	0.000352566	0.000191411	0.000291199	0.000217602	0.000195015
peptoniphilaceae	0.000138611	0.000943058	0	0	0	0.000260592	1.36722e-05	4.47999e-05	1.9782e-05	0
phycisphaeraceae	0.00194055	0.00187283	0.00154758	0.00176012	0.00156785	0.00196211	0.00117581	0.0014112	0.00124627	0.00102826
phyllobacteriaceae	0.00175574	0.00266978	0.00238769	0.00258684	0.00198996	0.00320375	0.00235162	0.00389759	0.00245297	0.00232245
planctomycetaceae	0.0227168	0.0279065	0.0289028	0.0236682	0.0272715	0.0360537	0.0152035	0.0260511	0.0226702	0.019076
planococcaceae	0.000847066	0.000664125	0.000368471	0.000440029	0.000618094	0.000521185	0.000341806	0.000268799	0.00136496	0.00168422
polyangiaceae	0.00394271	0.00414414	0.00366997	0.00417361	0.00482415	0.00522717	0.00300789	0.00510718	0.00336294	0.00347481
propionibacteriaceae	0.00304944	0.00328078	0.00328676	0.00274685	0.00272866	0.00228401	0.00143558	0.00262079	0.0021958	0.00296068
pseudomonadaceae	0.00266441	0.00200566	0.0017834	0.00182679	0.00162815	0.00231467	0.00125784	0.00246399	0.00223537	0.00216289
pseudonocardiaceae	0.00170953	0.00134153	0.00176866	0.00100007	0.00119096	0.00101171	0.00086135	0.000806397	0.00110779	0.000709144
rhizobiaceae	0.00298783	0.00361284	0.00191605	0.0034269	0.00206534	0.00245263	0.00293953	0.00279999	0.00193864	0.00163103
rhizobiales	0.000523641	0.000996188	0.000677986	0.0010134	0.000467339	0.000873751	0.000451183	0.0010976	0.000811062	0.000673687
rhodobacteraceae	0.0182504	0.0147436	0.00408266	0.00680045	0.0056533	0.00432277	0.00363681	0.00483838	0.00605329	0.00569088
rhodobiaceae	0.000154012	0.000385193	0.000604292	0.000560037	0.000180905	0.000337237	0.000150394	0.000515198	0.000534114	0.000443215
rhodocyclaceae	0.000415832	0.00021252	0.000191605	0.000106674	0.000301509	0.00015329	8.20333e-05	6.71998e-05	0.000217602	0.000212743
rhodospirillaceae	0.0399045	0.0473389	0.0341941	0.0764718	0.0682315	0.0612545	0.0658864	0.0666174	0.0442919	0.0394284
rhodospirillales	0.000292623	0.000650843	0.000383209	0.000800053	0.000814074	0.00128763	0.000410167	0.000851197	0.000652806	0.000496401
roseiflexaceae	0.00204836	0.0015939	0.00221082	0.00170678	0.00229147	0.00136428	0.00468957	0.00203839	0.00328381	0.00257065
rubrobacteraceae	0.295179	0.256352	0.300024	0.19836	0.217343	0.249893	0.248766	0.233116	0.226306	0.285041
saprospiraceae	0	2.6565e-05	1.47388e-05	0.000146676	3.01509e-05	4.59869e-05	5.46889e-05	0.000179199	9.891e-05	0.000141829
sinobacteraceae	0.00742338	0.00952356	0.0118942	0.0101607	0.00930155	0.0173371	0.0093518	0.0142464	0.00878321	0.00794242
solirubrobacteraceae	0.0101956	0.0125254	0.0182319	0.0136009	0.0157237	0.0134895	0.022108	0.013888	0.0191885	0.0138106
spartobacteria	0.00183274	0.00183299	0.00120858	0.000920061	0.000979904	0.000643816	0.000970728	0.000694398	0.00132539	0.00108145
sphaerobacteraceae	0.00702295	0.00448949	0.00355206	0.00348023	0.00212564	0.00367895	0.00259772	0.00203839	0.00211667	0.00195015
sphingobacteriaceae	0.0141229	0.0146108	0.00856326	0.0117741	0.0123769	0.0126311	0.00993971	0.0135296	0.0138474	0.0137042
sphingomonadaceae	0.0178654	0.0168289	0.0124396	0.025295	0.0107036	0.0118799	0.0131937	0.0166431	0.0110581	0.00921888
streptomycetaceae	6.16048e-05	0.000146108	0.000324254	0.000200013	0.000120604	0.000229934	0.000259772	0.0001344	0.00029673	0.000265929
syntrophaceae	0.00569844	0.0064553	0.00773788	0.00985399	0.00726637	0.00953461	0.00817599	0.00934077	0.00607307	0.00652413
syntrophobacteraceae	0.000754659	0.00134153	0.00141493	0.0030402	0.0017186	0.0021154	0.00192778	0.00244159	0.00118692	0.00101053
thermodesulfobacteriaceae	0.00135531	0.00102275	0.000781158	0.00129342	0.00107036	0.00114967	0.00142191	0.0014784	0.000909972	0.00113463
thermoleophilaceae	0.000215617	0.00021252	0.000280038	0.000293353	0.00016583	0.00015329	0.000232428	2.23999e-05	0.000217602	0.0001241
thiotrichaceae	4.62036e-05	9.29775e-05	4.42165e-05	6.66711e-05	1.50754e-05	0.00015329	1.36722e-05	0.0001568	5.9346e-05	0
verrucomicrobia_subdivision_3	0.00167873	0.00103604	0.00216661	0.000400027	0.00152262	0.00191612	0.000601578	0.000783997	0.00162212	0.00109917
verrucomicrobiaceae	0.00348067	0.00580446	0.0172444	0.0111341	0.0132362	0.00807836	0.00862717	0.0156127	0.0130561	0.0112754
xanthobacteraceae	9.24072e-05	0.000185955	0.000132649	0.000240016	0.000211056	6.13158e-05	0.0002461	8.95997e-05	0.000178038	0.000159558
xanthomonadaceae	0.000924072	0.00219161	0.000928546	0.00137342	0.00101006	0.00278987	0.00061525	0.00327039	0.00079128	0.000655959

## Sheet: Table S3
Experimental factors predicting alpha diversity of bulk soil- and plant growth stages-associated bacterial communities
	Shannon		Chao1
	P-value	F-value	P-value	F-value
Plant growth stages	0.21553	2.1203	0.15046	2.7254	ANOVA
Soil type	0.50499	-0.79391	0.70031	-0.43469	T-test
N.B: None is significant at p<0.05

## Sheet: Table S4
PCoA analysis
	Axis.1	Axis.2	Axis.3	Axis.4	Axis.5	Axis.6	Axis.7	Axis.8
F1	0.17234	-0.010111	0.010233	0.014467	-0.0023601	0.00017298	0.017062	0.01199
F4	0.091395	-0.050951	-0.0095746	-0.0065562	-0.019615	-0.0027701	-0.016554	-0.026051
D1	0.023842	0.073561	-0.015487	0.018775	0.057066	-0.011554	-0.01181	-0.0075372
D4	-0.057355	-0.058129	0.02938	-0.0089262	0.042433	0.022466	0.019472	-0.0080485
J1	-0.037245	-0.040104	0.03467	0.0040639	0.0020648	-0.029599	-0.0086055	0.023943
J4	-0.020956	-0.022856	-0.051764	-0.005749	0.00053273	0.025941	-0.02273	0.020079
N1	-0.077797	0.01156	0.0061449	0.073239	-0.03081	0.0056809	0.0032108	-0.0073052
N4	-0.061572	-0.0091476	-0.059576	-0.024575	-0.0094173	-0.023365	0.023134	-0.0053877
O1	-0.042666	0.026352	0.045147	-0.038155	-0.01487	-0.0019276	-0.016707	-0.0087701
O4	0.01001	0.079827	0.010827	-0.026585	-0.025025	0.014954	0.013527	0.0070888

## Sheet: Table S5
		Coe microbiome at the genus level
Soil type				Plant growth stages
Rhizosphere soil(4-16WAP)		Bulk soil(0)		Vegetative(4WAP)		Flowering(8WAP)		Pod-filling(12WAP)		Maturation(16WAP)
	Prevelance		Prevelance		Prevelance		Prevelance		Prevelance		Prevelance
solirubrobacter	1	sphingobacterium	1	sphingobacterium	1	steroidobacter	1	sphingobacterium	1	sphingobacterium	1
skermanella	1	solirubrobacter	1	solirubrobacter	1	solirubrobacter	1	solirubrobacter	1	solirubrobacter	1
rubrobacter	1	skermanella	1	skermanella	1	skermanella	1	skermanella	1	skermanella	1
microvirga	1	rubrobacter	1	rubrobacter	1	rubrobacter	1	rubrobacter	1	rubrobacter	1
flavisolibacter	1	ohtaekwangia	1	microvirga	1	rhodoplanes	1	rhodoplanes	1	rubellimicrobium	1
conexibacter	1	microvirga	1	geothermobacter	1	microvirga	1	microvirga	1	microvirga	1
bacillus	1	geothermobacter	1	flavisolibacter	1	flavisolibacter	1	flavisolibacter	1	flavisolibacter	1
arthrobacter	1	flavisolibacter	1	conexibacter	1	conexibacter	1	conexibacter	1	conexibacter	1
acidobacterium	1	conexibacter	1	chloroflexus	1	chloroflexus	1	chloroflexus	1	bacillus	1
sphingobacterium	0.875	chloroflexus	1	bacillus	1	bacillus	1	bacillus	1	arthrobacter	1
chloroflexus	0.875	bacillus	1	arthrobacter	1	arthrobacter	1	arthrobacter	1	adhaeribacter	1
rhodoplanes	0.75	arthrobacter	1	acidobacterium	1	acidobacterium	1	acidobacterium	1	acidobacterium	1
steroidobacter	0.5	acidobacterium	1	steroidobacter	0.5	sphingomonas	0.5	steroidobacter	0.5	sphingomonas	0.5
geothermobacter	0.5	rhodoplanes	0.5	saccharibacter	0.5	sphingobacterium	0.5	prosthecobacter	0.5	rhodoplanes	0.5
prosthecobacter	0.375	prosthecobacter	0.5	rhodoplanes	0.5	prosthecobacter	0.5	pirellula	0.5	chloroflexus	0.5
ohtaekwangia	0.375	zavarzinella	0	prosthecobacter	0.5	ohtaekwangia	0.5	ohtaekwangia	0.5	zavarzinella	0
sphingomonas	0.25	xylella	0	pirellula	0.5	kaistobacter	0.5	nitrospira	0.5	xylella	0
rubellimicrobium	0.25	wolbachia	0	ohtaekwangia	0.5	geothermobacter	0.5	geothermobacter	0.5	wolbachia	0
pirellula	0.25	virgisporangium	0	nitrospira	0.5	zavarzinella	0	bradyrhizobium	0.5	virgisporangium	0
nitrospira	0.25	verrucomicrobium	0	gaiella	0.5	xylella	0	zavarzinella	0	verrucomicrobium	0
bradyrhizobium	0.25	vasilyevaea	0	bradyrhizobium	0.5	wolbachia	0	xylella	0	vasilyevaea	0
adhaeribacter	0.25	variovorax	0	zavarzinella	0	virgisporangium	0	wolbachia	0	variovorax	0
saccharibacter	0.125	vampirovibrio	0	xylella	0	verrucomicrobium	0	virgisporangium	0	vampirovibrio	0
kaistobacter	0.125	thermoleophilum	0	wolbachia	0	vasilyevaea	0	verrucomicrobium	0	thermoleophilum	0
gaiella	0.125	thermodesulfobacterium	0	virgisporangium	0	variovorax	0	vasilyevaea	0	thermodesulfobacterium	0
zavarzinella	0	thermaerobacter	0	verrucomicrobium	0	vampirovibrio	0	variovorax	0	thermaerobacter	0
xylella	0	tetrasphaera	0	vasilyevaea	0	thermoleophilum	0	vampirovibrio	0	tetrasphaera	0
wolbachia	0	terrimonas	0	variovorax	0	thermodesulfobacterium	0	thermoleophilum	0	terrimonas	0
virgisporangium	0	syntrophus	0	vampirovibrio	0	thermaerobacter	0	thermodesulfobacterium	0	syntrophus	0
verrucomicrobium	0	syntrophobacter	0	thermoleophilum	0	tetrasphaera	0	thermaerobacter	0	syntrophobacter	0
vasilyevaea	0	streptomyces	0	thermodesulfobacterium	0	terrimonas	0	tetrasphaera	0	streptomyces	0
variovorax	0	streptoalloteichus	0	thermaerobacter	0	syntrophus	0	terrimonas	0	streptoalloteichus	0
vampirovibrio	0	stigmatella	0	tetrasphaera	0	syntrophobacter	0	syntrophus	0	stigmatella	0
thermoleophilum	0	steroidobacter	0	terrimonas	0	streptomyces	0	syntrophobacter	0	steroidobacter	0
thermodesulfobacterium	0	stella	0	syntrophus	0	streptoalloteichus	0	streptomyces	0	stella	0
thermaerobacter	0	sporosarcina	0	syntrophobacter	0	stigmatella	0	streptoalloteichus	0	sporosarcina	0
tetrasphaera	0	sphingosinicella	0	streptomyces	0	stella	0	stigmatella	0	sphingosinicella	0
terrimonas	0	sphingomonas	0	streptoalloteichus	0	sporosarcina	0	stella	0	sphaerobacter	0
syntrophus	0	sphaerobacter	0	stigmatella	0	sphingosinicella	0	sporosarcina	0	sorangium	0
syntrophobacter	0	sorangium	0	stella	0	sphaerobacter	0	sphingosinicella	0	solibacillus	0
streptomyces	0	solibacillus	0	sporosarcina	0	sorangium	0	sphingomonas	0	sinorhizobium	0
streptoalloteichus	0	sinorhizobium	0	sphingosinicella	0	solibacillus	0	sphaerobacter	0	singulisphaera	0
stigmatella	0	singulisphaera	0	sphingomonas	0	sinorhizobium	0	sorangium	0	segetibacter	0
stella	0	segetibacter	0	sphaerobacter	0	singulisphaera	0	solibacillus	0	sediminibacterium	0
sporosarcina	0	sediminibacterium	0	sorangium	0	segetibacter	0	sinorhizobium	0	salinarimonas	0
sphingosinicella	0	salinarimonas	0	solibacillus	0	sediminibacterium	0	singulisphaera	0	saccharothrix	0
sphaerobacter	0	saccharothrix	0	sinorhizobium	0	salinarimonas	0	segetibacter	0	saccharibacter	0
sorangium	0	saccharibacter	0	singulisphaera	0	saccharothrix	0	sediminibacterium	0	rufibacter	0
solibacillus	0	rufibacter	0	segetibacter	0	saccharibacter	0	salinarimonas	0	roseomonas	0
sinorhizobium	0	rubellimicrobium	0	sediminibacterium	0	rufibacter	0	saccharothrix	0	roseimicrobium	0
singulisphaera	0	roseomonas	0	salinarimonas	0	rubellimicrobium	0	saccharibacter	0	roseiflexus	0
segetibacter	0	roseimicrobium	0	saccharothrix	0	roseomonas	0	rufibacter	0	rhodopseudomonas	0
sediminibacterium	0	roseiflexus	0	rufibacter	0	roseimicrobium	0	rubellimicrobium	0	rhodopirellula	0
salinarimonas	0	rhodopseudomonas	0	rubellimicrobium	0	roseiflexus	0	roseomonas	0	rhodomicrobium	0
saccharothrix	0	rhodopirellula	0	roseomonas	0	rhodopseudomonas	0	roseimicrobium	0	rhodocytophaga	0
rufibacter	0	rhodomicrobium	0	roseimicrobium	0	rhodopirellula	0	roseiflexus	0	rhodobium	0
roseomonas	0	rhodocytophaga	0	roseiflexus	0	rhodomicrobium	0	rhodopseudomonas	0	rhizobium	0
roseimicrobium	0	rhodobium	0	rhodopseudomonas	0	rhodocytophaga	0	rhodopirellula	0	reyranella	0
roseiflexus	0	rhizobium	0	rhodopirellula	0	rhodobium	0	rhodomicrobium	0	ramlibacter	0
rhodopseudomonas	0	reyranella	0	rhodomicrobium	0	rhizobium	0	rhodocytophaga	0	ralstonia	0
rhodopirellula	0	ramlibacter	0	rhodocytophaga	0	reyranella	0	rhodobium	0	pseudoxanthomonas	0
rhodomicrobium	0	ralstonia	0	rhodobium	0	ramlibacter	0	rhizobium	0	pseudonocardia	0
rhodocytophaga	0	pseudoxanthomonas	0	rhizobium	0	ralstonia	0	reyranella	0	pseudomonas	0
rhodobium	0	pseudonocardia	0	reyranella	0	pseudoxanthomonas	0	ramlibacter	0	pseudochrobactrum	0
rhizobium	0	pseudomonas	0	ramlibacter	0	pseudonocardia	0	ralstonia	0	prosthecobacter	0
reyranella	0	pseudochrobactrum	0	ralstonia	0	pseudomonas	0	pseudoxanthomonas	0	pontibacter	0
ramlibacter	0	pontibacter	0	pseudoxanthomonas	0	pseudochrobactrum	0	pseudonocardia	0	polyangium	0
ralstonia	0	polyangium	0	pseudonocardia	0	pontibacter	0	pseudomonas	0	planomicrobium	0
pseudoxanthomonas	0	planomicrobium	0	pseudomonas	0	polyangium	0	pseudochrobactrum	0	planctomyces	0
pseudonocardia	0	planctomyces	0	pseudochrobactrum	0	planomicrobium	0	pontibacter	0	piscinibacter	0
pseudomonas	0	piscinibacter	0	pontibacter	0	planctomyces	0	polyangium	0	pirellula	0
pseudochrobactrum	0	pirellula	0	polyangium	0	piscinibacter	0	planomicrobium	0	phyllobacterium	0
pontibacter	0	phyllobacterium	0	planomicrobium	0	pirellula	0	planctomyces	0	phycisphaera	0
polyangium	0	phycisphaera	0	planctomyces	0	phyllobacterium	0	piscinibacter	0	phenylobacterium	0
planomicrobium	0	phenylobacterium	0	piscinibacter	0	phycisphaera	0	phyllobacterium	0	pedosphaera	0
planctomyces	0	pedosphaera	0	phyllobacterium	0	phenylobacterium	0	phycisphaera	0	pedomicrobium	0
piscinibacter	0	pedomicrobium	0	phycisphaera	0	pedosphaera	0	phenylobacterium	0	patulibacter	0
phyllobacterium	0	patulibacter	0	phenylobacterium	0	pedomicrobium	0	pedosphaera	0	pasteuria	0
phycisphaera	0	pasteuria	0	pedosphaera	0	patulibacter	0	pedomicrobium	0	parasegetibacter	0
phenylobacterium	0	parasegetibacter	0	pedomicrobium	0	pasteuria	0	patulibacter	0	paracraurococcus	0
pedosphaera	0	paracraurococcus	0	patulibacter	0	parasegetibacter	0	pasteuria	0	paracoccus	0
pedomicrobium	0	paracoccus	0	pasteuria	0	paracraurococcus	0	parasegetibacter	0	paenisporosarcina	0
patulibacter	0	paenisporosarcina	0	parasegetibacter	0	paracoccus	0	paracraurococcus	0	paenibacillus	0
pasteuria	0	paenibacillus	0	paracraurococcus	0	paenisporosarcina	0	paracoccus	0	oxalicibacterium	0
parasegetibacter	0	oxalicibacterium	0	paracoccus	0	paenibacillus	0	paenisporosarcina	0	opitutus	0
paracraurococcus	0	opitutus	0	paenisporosarcina	0	oxalicibacterium	0	paenibacillus	0	oligoflexus	0
paracoccus	0	oligoflexus	0	paenibacillus	0	opitutus	0	oxalicibacterium	0	oleomonas	0
paenisporosarcina	0	oleomonas	0	oxalicibacterium	0	oligoflexus	0	opitutus	0	ohtaekwangia	0
paenibacillus	0	oceanibaculum	0	opitutus	0	oleomonas	0	oligoflexus	0	oceanibaculum	0
oxalicibacterium	0	novosphingobium	0	oligoflexus	0	oceanibaculum	0	oleomonas	0	novosphingobium	0
opitutus	0	nordella	0	oleomonas	0	novosphingobium	0	oceanibaculum	0	nordella	0
oligoflexus	0	nocardioides	0	oceanibaculum	0	nordella	0	novosphingobium	0	nocardioides	0
oleomonas	0	nitrospira	0	novosphingobium	0	nocardioides	0	nordella	0	nitrospira	0
oceanibaculum	0	nitrosovibrio	0	nordella	0	nitrospira	0	nocardioides	0	nitrosovibrio	0
novosphingobium	0	nitrosospira	0	nocardioides	0	nitrosovibrio	0	nitrosovibrio	0	nitrosospira	0
nordella	0	nitrosomonas	0	nitrosovibrio	0	nitrosospira	0	nitrosospira	0	nitrosomonas	0
nocardioides	0	nitrosococcus	0	nitrosospira	0	nitrosomonas	0	nitrosomonas	0	nitrosococcus	0
nitrosovibrio	0	nitriliruptor	0	nitrosomonas	0	nitrosococcus	0	nitrosococcus	0	nitriliruptor	0
nitrosospira	0	nisaea	0	nitrosococcus	0	nitriliruptor	0	nitriliruptor	0	nisaea	0
nitrosomonas	0	niastella	0	nitriliruptor	0	nisaea	0	nisaea	0	niastella	0
nitrosococcus	0	neorhizobium	0	nisaea	0	niastella	0	niastella	0	neorhizobium	0
nitriliruptor	0	nannocystis	0	niastella	0	neorhizobium	0	neorhizobium	0	nannocystis	0
nisaea	0	myroides	0	neorhizobium	0	nannocystis	0	nannocystis	0	myroides	0
niastella	0	mycobacterium	0	nannocystis	0	myroides	0	myroides	0	mycobacterium	0
neorhizobium	0	modestobacter	0	myroides	0	mycobacterium	0	mycobacterium	0	modestobacter	0
nannocystis	0	micromonospora	0	mycobacterium	0	modestobacter	0	modestobacter	0	micromonospora	0
myroides	0	microlunatus	0	modestobacter	0	micromonospora	0	micromonospora	0	microlunatus	0
mycobacterium	0	micrococcus	0	micromonospora	0	microlunatus	0	microlunatus	0	micrococcus	0
modestobacter	0	methylosinus	0	microlunatus	0	micrococcus	0	micrococcus	0	methylosinus	0
micromonospora	0	methylobacterium	0	micrococcus	0	methylosinus	0	methylosinus	0	methylobacterium	0
microlunatus	0	methylibium	0	methylosinus	0	methylobacterium	0	methylobacterium	0	methylibium	0
micrococcus	0	mesorhizobium	0	methylobacterium	0	methylibium	0	methylibium	0	mesorhizobium	0
methylosinus	0	massilia	0	methylibium	0	mesorhizobium	0	mesorhizobium	0	massilia	0
methylobacterium	0	marmoricola	0	mesorhizobium	0	massilia	0	massilia	0	marmoricola	0
methylibium	0	lysobacter	0	massilia	0	marmoricola	0	marmoricola	0	lysobacter	0
mesorhizobium	0	lysinibacillus	0	marmoricola	0	lysobacter	0	lysobacter	0	lysinibacillus	0
massilia	0	longilinea	0	lysobacter	0	lysinibacillus	0	lysinibacillus	0	longilinea	0
marmoricola	0	leptothrix	0	lysinibacillus	0	longilinea	0	longilinea	0	leptothrix	0
lysobacter	0	leptolyngbya	0	longilinea	0	leptothrix	0	leptothrix	0	leptolyngbya	0
lysinibacillus	0	lentzea	0	leptothrix	0	leptolyngbya	0	leptolyngbya	0	lentzea	0
longilinea	0	lentisphaera	0	leptolyngbya	0	lentzea	0	lentzea	0	lentisphaera	0
leptothrix	0	lechevalieria	0	lentzea	0	lentisphaera	0	lentisphaera	0	lechevalieria	0
leptolyngbya	0	leahibacter	0	lentisphaera	0	lechevalieria	0	lechevalieria	0	leahibacter	0
lentzea	0	larkinella	0	lechevalieria	0	leahibacter	0	leahibacter	0	larkinella	0
lentisphaera	0	labrys	0	leahibacter	0	larkinella	0	larkinella	0	labrys	0
lechevalieria	0	ktedonobacter	0	larkinella	0	labrys	0	labrys	0	ktedonobacter	0
leahibacter	0	kribbella	0	labrys	0	ktedonobacter	0	ktedonobacter	0	kribbella	0
larkinella	0	krasilnikovia	0	ktedonobacter	0	kribbella	0	kribbella	0	krasilnikovia	0
labrys	0	kouleothrix	0	kribbella	0	krasilnikovia	0	krasilnikovia	0	kouleothrix	0
ktedonobacter	0	kofleria	0	krasilnikovia	0	kouleothrix	0	kouleothrix	0	kofleria	0
kribbella	0	klebsiella	0	kouleothrix	0	kofleria	0	kofleria	0	klebsiella	0
krasilnikovia	0	kineosporia	0	kofleria	0	klebsiella	0	klebsiella	0	kineosporia	0
kouleothrix	0	kineococcus	0	klebsiella	0	kineosporia	0	kineosporia	0	kineococcus	0
kofleria	0	kibdelosporangium	0	kineosporia	0	kineococcus	0	kineococcus	0	kibdelosporangium	0
klebsiella	0	kallotenue	0	kineococcus	0	kibdelosporangium	0	kibdelosporangium	0	kallotenue	0
kineosporia	0	kaistobacter	0	kibdelosporangium	0	kallotenue	0	kallotenue	0	kaistobacter	0
kineococcus	0	isosphaera	0	kallotenue	0	isosphaera	0	kaistobacter	0	isosphaera	0
kibdelosporangium	0	ideonella	0	kaistobacter	0	ideonella	0	isosphaera	0	ideonella	0
kallotenue	0	iamia	0	isosphaera	0	iamia	0	ideonella	0	iamia	0
isosphaera	0	hyphomicrobium	0	ideonella	0	hyphomicrobium	0	iamia	0	hyphomicrobium	0
ideonella	0	hyalangium	0	iamia	0	hyalangium	0	hyphomicrobium	0	hyalangium	0
iamia	0	holophaga	0	hyphomicrobium	0	holophaga	0	hyalangium	0	holophaga	0
hyphomicrobium	0	hirschia	0	hyalangium	0	hirschia	0	holophaga	0	hirschia	0
hyalangium	0	herbaspirillum	0	holophaga	0	herbaspirillum	0	hirschia	0	herbaspirillum	0
holophaga	0	helcococcus	0	hirschia	0	helcococcus	0	herbaspirillum	0	helcococcus	0
hirschia	0	hansschlegelia	0	herbaspirillum	0	hansschlegelia	0	helcococcus	0	hansschlegelia	0
herbaspirillum	0	haliscomenobacter	0	helcococcus	0	haliscomenobacter	0	hansschlegelia	0	haliscomenobacter	0
helcococcus	0	haliangium	0	hansschlegelia	0	haliangium	0	haliscomenobacter	0	haliangium	0
hansschlegelia	0	granulicella	0	haliscomenobacter	0	granulicella	0	haliangium	0	granulicella	0
haliscomenobacter	0	geothrix	0	haliangium	0	geothrix	0	granulicella	0	geothrix	0
haliangium	0	geopsychrobacter	0	granulicella	0	geopsychrobacter	0	geothrix	0	geothermobacter	0
granulicella	0	geodermatophilus	0	geothrix	0	geodermatophilus	0	geopsychrobacter	0	geopsychrobacter	0
geothrix	0	geobacter	0	geopsychrobacter	0	geobacter	0	geodermatophilus	0	geodermatophilus	0
geopsychrobacter	0	geobacillus	0	geodermatophilus	0	geobacillus	0	geobacter	0	geobacter	0
geodermatophilus	0	geoalkalibacter	0	geobacter	0	geoalkalibacter	0	geobacillus	0	geobacillus	0
geobacter	0	gemmatimonas	0	geobacillus	0	gemmatimonas	0	geoalkalibacter	0	geoalkalibacter	0
geobacillus	0	gemmata	0	geoalkalibacter	0	gemmata	0	gemmatimonas	0	gemmatimonas	0
geoalkalibacter	0	gaiella	0	gemmatimonas	0	gaiella	0	gemmata	0	gemmata	0
gemmatimonas	0	frankia	0	gemmata	0	frankia	0	gaiella	0	gaiella	0
gemmata	0	flexibacter	0	frankia	0	flexibacter	0	frankia	0	frankia	0
frankia	0	flavobacterium	0	flexibacter	0	flavobacterium	0	flexibacter	0	flexibacter	0
flexibacter	0	filimonas	0	flavobacterium	0	filimonas	0	flavobacterium	0	flavobacterium	0
flavobacterium	0	fibrobacter	0	filimonas	0	fibrobacter	0	filimonas	0	filimonas	0
filimonas	0	ferruginibacter	0	fibrobacter	0	ferruginibacter	0	fibrobacter	0	fibrobacter	0
fibrobacter	0	ferrimicrobium	0	ferruginibacter	0	ferrimicrobium	0	ferruginibacter	0	ferruginibacter	0
ferruginibacter	0	ensifer	0	ferrimicrobium	0	ensifer	0	ferrimicrobium	0	ferrimicrobium	0
ferrimicrobium	0	dongia	0	ensifer	0	dongia	0	ensifer	0	ensifer	0
ensifer	0	domibacillus	0	dongia	0	domibacillus	0	dongia	0	dongia	0
dongia	0	devosia	0	domibacillus	0	devosia	0	domibacillus	0	domibacillus	0
domibacillus	0	desulfuromonas	0	devosia	0	desulfuromonas	0	devosia	0	devosia	0
devosia	0	desulfovirga	0	desulfuromonas	0	desulfovirga	0	desulfuromonas	0	desulfuromonas	0
desulfuromonas	0	desulforegula	0	desulfovirga	0	desulforegula	0	desulfovirga	0	desulfovirga	0
desulfovirga	0	desulfocurvus	0	desulforegula	0	desulfocurvus	0	desulforegula	0	desulforegula	0
desulforegula	0	desulfatibacillum	0	desulfocurvus	0	desulfatibacillum	0	desulfocurvus	0	desulfocurvus	0
desulfocurvus	0	denitratisoma	0	desulfatibacillum	0	denitratisoma	0	desulfatibacillum	0	desulfatibacillum	0
desulfatibacillum	0	deinococcus	0	denitratisoma	0	deinococcus	0	denitratisoma	0	denitratisoma	0
denitratisoma	0	dehalogenimonas	0	deinococcus	0	dehalogenimonas	0	deinococcus	0	deinococcus	0
deinococcus	0	dehalococcoides	0	dehalogenimonas	0	dehalococcoides	0	dehalogenimonas	0	dehalogenimonas	0
dehalogenimonas	0	defluviicoccus	0	dehalococcoides	0	defluviicoccus	0	dehalococcoides	0	dehalococcoides	0
dehalococcoides	0	cystobacter	0	defluviicoccus	0	cystobacter	0	defluviicoccus	0	defluviicoccus	0
defluviicoccus	0	cyanobacterium	0	cystobacter	0	cyanobacterium	0	cystobacter	0	cystobacter	0
cystobacter	0	curtobacterium	0	cyanobacterium	0	curtobacterium	0	cyanobacterium	0	cyanobacterium	0
cyanobacterium	0	cupriavidus	0	curtobacterium	0	cupriavidus	0	curtobacterium	0	curtobacterium	0
curtobacterium	0	cryptosporangium	0	cupriavidus	0	cryptosporangium	0	cupriavidus	0	cupriavidus	0
cupriavidus	0	craurococcus	0	cryptosporangium	0	craurococcus	0	cryptosporangium	0	cryptosporangium	0
cryptosporangium	0	corallococcus	0	craurococcus	0	corallococcus	0	craurococcus	0	craurococcus	0
craurococcus	0	chthoniobacter	0	corallococcus	0	chthoniobacter	0	corallococcus	0	corallococcus	0
corallococcus	0	chryseolinea	0	chthoniobacter	0	chryseolinea	0	chthoniobacter	0	chthoniobacter	0
chthoniobacter	0	chondromyces	0	chryseolinea	0	chondromyces	0	chryseolinea	0	chryseolinea	0
chryseolinea	0	chitinophaga	0	chondromyces	0	chitinophaga	0	chondromyces	0	chondromyces	0
chondromyces	0	chelatococcus	0	chitinophaga	0	chelatococcus	0	chitinophaga	0	chitinophaga	0
chitinophaga	0	cesiribacter	0	chelatococcus	0	cesiribacter	0	chelatococcus	0	chelatococcus	0
chelatococcus	0	caulobacter	0	cesiribacter	0	caulobacter	0	cesiribacter	0	cesiribacter	0
cesiribacter	0	catenuloplanes	0	caulobacter	0	catenuloplanes	0	caulobacter	0	caulobacter	0
caulobacter	0	carnobacterium	0	catenuloplanes	0	carnobacterium	0	catenuloplanes	0	catenuloplanes	0
catenuloplanes	0	candidatus_koribacter	0	carnobacterium	0	candidatus_koribacter	0	carnobacterium	0	carnobacterium	0
carnobacterium	0	candidatus_chloroploca	0	candidatus_koribacter	0	candidatus_chloroploca	0	candidatus_koribacter	0	candidatus_koribacter	0
candidatus_koribacter	0	candidatus_chloracidobacterium	0	candidatus_chloroploca	0	candidatus_chloracidobacterium	0	candidatus_chloroploca	0	candidatus_chloroploca	0
candidatus_chloroploca	0	candidatus_carsonella	0	candidatus_chloracidobacterium	0	candidatus_carsonella	0	candidatus_chloracidobacterium	0	candidatus_chloracidobacterium	0
candidatus_chloracidobacterium	0	caldilinea	0	candidatus_carsonella	0	caldilinea	0	candidatus_carsonella	0	candidatus_carsonella	0
candidatus_carsonella	0	burkholderia	0	caldilinea	0	burkholderia	0	caldilinea	0	caldilinea	0
caldilinea	0	brevundimonas	0	burkholderia	0	brevundimonas	0	burkholderia	0	burkholderia	0
burkholderia	0	brevibacillus	0	brevundimonas	0	brevibacillus	0	brevundimonas	0	brevundimonas	0
brevundimonas	0	bradyrhizobium	0	brevibacillus	0	bradyrhizobium	0	brevibacillus	0	brevibacillus	0
brevibacillus	0	bosea	0	bosea	0	bosea	0	bosea	0	bradyrhizobium	0
bosea	0	blastopirellula	0	blastopirellula	0	blastopirellula	0	blastopirellula	0	bosea	0
blastopirellula	0	blastococcus	0	blastococcus	0	blastococcus	0	blastococcus	0	blastopirellula	0
blastococcus	0	blastochloris	0	blastochloris	0	blastochloris	0	blastochloris	0	blastococcus	0
blastochloris	0	blastocatella	0	blastocatella	0	blastocatella	0	blastocatella	0	blastochloris	0
blastocatella	0	bifissio	0	bifissio	0	bifissio	0	bifissio	0	blastocatella	0
bifissio	0	bellilinea	0	bellilinea	0	bellilinea	0	bellilinea	0	bifissio	0
bellilinea	0	beggiatoa	0	beggiatoa	0	beggiatoa	0	beggiatoa	0	bellilinea	0
beggiatoa	0	bauldia	0	bauldia	0	bauldia	0	bauldia	0	beggiatoa	0
bauldia	0	azospirillum	0	azospirillum	0	azospirillum	0	azospirillum	0	bauldia	0
azospirillum	0	azohydromonas	0	azohydromonas	0	azohydromonas	0	azohydromonas	0	azospirillum	0
azohydromonas	0	armatimonas	0	armatimonas	0	armatimonas	0	armatimonas	0	azohydromonas	0
armatimonas	0	aridibacter	0	aridibacter	0	aridibacter	0	aridibacter	0	armatimonas	0
aridibacter	0	archangium	0	archangium	0	archangium	0	archangium	0	aridibacter	0
archangium	0	anaeromyxobacter	0	anaeromyxobacter	0	anaeromyxobacter	0	anaeromyxobacter	0	archangium	0
anaeromyxobacter	0	anaerolinea	0	anaerolinea	0	anaerolinea	0	anaerolinea	0	anaeromyxobacter	0
anaerolinea	0	alteromonas	0	alteromonas	0	alteromonas	0	alteromonas	0	anaerolinea	0
alteromonas	0	altererythrobacter	0	altererythrobacter	0	altererythrobacter	0	altererythrobacter	0	alteromonas	0
altererythrobacter	0	alcaligenes	0	alcaligenes	0	alcaligenes	0	alcaligenes	0	altererythrobacter	0
alcaligenes	0	agromyces	0	agromyces	0	agromyces	0	agromyces	0	alcaligenes	0
agromyces	0	afipia	0	afipia	0	afipia	0	afipia	0	agromyces	0
afipia	0	adhaeribacter	0	adhaeribacter	0	adhaeribacter	0	adhaeribacter	0	afipia	0
actinoplanes	0	actinoplanes	0	actinoplanes	0	actinoplanes	0	actinoplanes	0	actinoplanes	0
actinophytocola	0	actinophytocola	0	actinophytocola	0	actinophytocola	0	actinophytocola	0	actinophytocola	0
aciditerrimonas	0	aciditerrimonas	0	aciditerrimonas	0	aciditerrimonas	0	aciditerrimonas	0	aciditerrimonas	0
acidisphaera	0	acidisphaera	0	acidisphaera	0	acidisphaera	0	acidisphaera	0	acidisphaera	0

## Sheet: Table S6
Linear discriminant analysis
Species	Pvalues	FDR	0	12WAP	16WAP	4WAP	8WAP	LDAscore
singulisphaera_sp_	0.06829	0.44604	651.22	1674.1	2253.1	858.6	1049.4	2.9
microvirga_aerophila	0.06829	0.44604	6147.4	12469	18723	8954.7	15436	3.8
bacillus_longiquaesitum	0.077977	0.44604	170980	62148	52125	65092	95456	4.77
bellilinea_spp_	0.077977	0.44604	10669	5092.5	3058.1	8287.8	5773.4	3.58
kineococcus_endophyticus	0.077977	0.44604	4548.3	2812.7	2848.2	1137.7	2246.3	3.23
bacillus_circulans	0.077977	0.44604	5168.7	1900.3	2396.6	1375.3	3934.2	3.28
candidatus_koribacter_versatilis	0.077977	0.44604	12486	7610.2	7232.1	4156.3	9606.3	3.62
geopsychrobacter_spp_	0.081485	0.44604	30533	17187	10790	27112	17289	3.99
nitrosomonas_sp_	0.081485	0.44604	1922.9	382.15	916.64	317.22	66.672	2.97
geothermobacter_spp_	0.081485	0.44604	162370	99630	53972	213940	113450	4.9
planomicrobium_spp_	0.081485	0.44604	8830.6	2733.4	5749.3	1400	1582.8	3.57
pseudonocardia_sp_	0.081485	0.44604	838.75	1746.9	3166.9	926.98	1765.5	3.07
chelatococcus_spp_	0.081485	0.44604	18893	19016	33268	12594	23003	4.01
desulfatibacillum_spp_	0.081485	0.44604	5308.6	2123.8	552.67	9037.8	2298.9	3.63
microvirga_sp_	0.081485	0.44604	29442	37557	63705	25790	42419	4.28
sediminibacterium_spp_	0.082065	0.44604	1490	990.44	629.71	0	147.44	2.87
ramlibacter_sp_	0.08895	0.44604	10481	6229.7	8807.4	4692	8079.3	3.46
methylobacterium_spp_	0.08895	0.44604	3406.3	3721.2	6190.3	1722.8	4861.2	3.35
xylella_spp_	0.08895	0.44604	1432.1	380.84	1612.8	180.46	347.46	2.86
candidatus_carsonella_ruddii	0.091132	0.44604	1636.4	1061.9	2733.7	0	140.39	3.14
chloroflexus_spp_	0.092919	0.44604	191950	125250	90931	191100	134080	4.7
acidisphaera_spp_	0.092919	0.44604	1547.8	609.6	3695.5	497.68	1639.2	3.2
bacillus_sp_	0.092919	0.44604	108340	64985	74809	61477	111850	4.4
balneimonas_sp_	0.092919	0.44604	55664	64822	85306	40173	59655	4.35
skermanella_sp_	0.092919	0.44604	2506	5633.2	9099.3	3229.3	4074.6	3.52
microvirga_subterranea	0.092919	0.44604	19544	33483	67372	20928	30876	4.38
candidatus_nitrospira_bockiana	0.092919	0.44604	1224.1	1064.5	783.77	1424.7	1905.9	2.75
segetibacter_spp_	0.092919	0.44604	43730	45264	68353	16655	23317	4.41
solirubrobacter_sp_	0.092919	0.44604	640.96	1749.5	2043.2	678.14	1396.9	2.85
methylobacterium_zatmanii	0.092919	0.44604	5694	7974	9017.3	4249.3	6531.8	3.38
bradyrhizobium_spp_	0.092919	0.44604	6474.8	10406	14756	5009.2	10358	3.69
chloroflexi_bacterium_um_3	0.096266	0.44604	98.894	985.19	1788.1	360.92	200.02	2.93
kribbella_aluminosa	0.097054	0.44604	3245.8	2277.2	783.77	814.89	2327	3.09
burkholderia_spp_	0.097054	0.44604	15544	13073	12687	8419	8567.7	3.55
nitriliruptor_spp_	0.097054	0.44604	375.06	987.82	1920.9	317.22	1070.6	2.9
chelatococcus_sp_	0.10136	0.44604	4193.7	5179.6	7649	5225.6	6577.3	3.24
bacillus_benzoevorans	0.10136	0.44604	24211	6980.9	5454.6	7757.7	11453	3.97
microvirga_spp_	0.10136	0.44604	157760	179760	258800	125820	180370	4.82
solibacillus_silvestris	0.10136	0.44604	3995.9	1750.8	496.84	566.06	1003.9	3.24
nocardioides_sp_	0.10136	0.44604	2151.4	3421	5345.8	2575.8	3741.3	3.2
bacterium_shr3	0.10136	0.44604	1312.7	1744.2	3137.9	497.68	133.34	3.18
rhodomicrobium_spp_	0.10136	0.44604	9522.9	15085	11757	25135	18776	3.89
larkinella_sp_	0.10584	0.44604	1500.2	305.46	1347	136.75	547.47	2.83
phycisphaera_spp_	0.10584	0.44604	10720	16744	17979	12264	15373	3.56
blastopirellula_spp_	0.11051	0.44604	9877.4	10567	7620.1	6876.6	11969	3.41
leptolyngbya_foveolarum	0.11051	0.44604	1786.6	530.29	1203.6	902.31	200.02	2.9
methylibium_spp_	0.11051	0.44604	12728	19897	25192	15755	21301	3.79
uncultured_candidatus_chloracidobacterium_sp_	0.11051	0.44604	22606	42439	60286	24620	52140	4.28
oxalicibacterium_sp_	0.11051	0.44604	1234.3	605.67	1700.4	136.75	207.06	2.89
chloroflexi_bacterium	0.11537	0.44604	10454	14033	33036	5493.5	10151	4.14
desulfovirga_spp_	0.11537	0.44604	1698	2659.3	1259.4	3877.1	3207.9	3.12
bacillus_spp_	0.11537	0.44604	341240	168170	146620	163380	230600	4.99
caldilinea_spp_	0.11537	0.44604	2130.9	1444	2855.9	765.56	1094.9	3.02
rubellimicrobium_roseum	0.11537	0.44604	21937	16846	63019	11793	13161	4.41
microlunatus_panaciterrae	0.11537	0.44604	2229.8	2207	3307.5	746.52	1544.3	3.11
blastochloris_spp_	0.11537	0.44604	7913.5	5383.5	2088.4	4405.1	5661.2	3.46
rhodoplanes_spp_	0.11537	0.44604	109620	130620	77428	105060	136460	4.47
paenibacillus_sp_	0.11537	0.44604	947.9	380.84	430.4	858.6	1256.5	2.64
catenuloplanes_spp_	0.11537	0.44604	13537	20675	13322	23923	19798	3.72
actinophytocola_sp_	0.1201	0.44604	0	755.12	342.77	0	1821.9	2.96
sphaerobacter_spp_	0.12043	0.44604	20331	29035	57582	23191	35168	4.27
azospirillum_spp_	0.12043	0.44604	5792.8	7146.1	9444.9	6122.3	6682.4	3.26
flavobacterium_spp_	0.12043	0.44604	22988	17981	26539	9417.8	14850	3.93
tetrasphaera_sp_	0.12043	0.44604	473.95	1065.8	2231.9	360.92	1028.3	2.97
sporosarcina_spp_	0.12043	0.44604	2141.2	531.6	507.44	248.84	894.93	2.98
bifissio_spp_	0.12043	0.44604	2635.7	2804.8	8098.5	1088.4	1523.2	3.54
streptomyces_roseogriseus	0.12043	0.44604	1599.1	608.29	199.3	1380.9	1558.4	2.85
ramlibacter_spp_	0.12043	0.44604	21801	16689	25971	11488	10788	3.88
segetibacter_koreensis	0.12043	0.44604	1745.6	2435.8	3456.7	902.31	1796.9	3.11
gemmata_obscuriglobus	0.13116	0.44604	1016	2512.5	1889.1	2053.5	1263.5	2.87
alcaligenes_faecalis	0.13116	0.44604	2103.9	5456.3	4171.2	1654.5	5527.9	3.29
granulicella_spp_	0.13116	0.44604	21068	14357	9474.6	15557	16022	3.76
patulibacter_sp_	0.13116	0.44604	671.74	2125.1	2138.6	1107.4	2885.4	3.04
stella_humosa	0.13116	0.44604	1588.9	760.36	286.94	702.81	996.84	2.81
frankia_sp_	0.13116	0.44604	8329.6	5539.5	11138	5356.7	7209.3	3.46
verrucomicrobium_spp_	0.13116	0.44604	12960	15218	20383	10218	13390	3.71
domibacillus_robiginosus	0.13116	0.44604	463.69	2126.4	2508.2	1306.9	1049.4	3.01
chelatococcus_asaccharovorans	0.13116	0.44604	6536.4	7903.8	11576	4897.1	6798.5	3.52
desulfocurvus_spp_	0.13116	0.44604	1885.5	4551.7	30104	2154.3	354.5	4.17
caulobacter_spp_	0.13116	0.44604	760.37	834.43	2085.6	790.23	1603.9	2.82
patulibacter_ginsengiterrae	0.13685	0.44604	906.86	759.05	2428.4	678.14	1744.3	2.94
lysinibacillus_massiliensis	0.13685	0.44604	8210.2	6235	4338.7	6059.6	6208.7	3.29
rhodopirellula_spp_	0.13685	0.44604	2141.2	986.5	3636.9	1312.6	1249.4	3.12
micromonospora_spp_	0.13685	0.44604	828.48	2885.4	2694.1	1312.6	5584.8	3.38
vasilyevaea_spp_	0.13685	0.44604	3385.8	1827.5	3666.6	1443.7	3622	3.05
paracoccus_spp_	0.13685	0.44604	12694	11790	20080	18564	23402	3.76
alteromonas_sp_	0.13685	0.44604	2182.2	6096	5473	3390.7	7103	3.39
sphingobacterium_spp_	0.13685	0.44604	103200	100940	120160	95866	72517	4.38
patulibacter_americanus	0.13685	0.44604	484.21	1367.3	496.84	628.8	1189.8	2.65
variovorax_sp_	0.13685	0.44604	3286.9	1818.3	4649.6	1941.4	1916.2	3.15
nitrosospira_spp_	0.14277	0.44604	197.79	986.5	717.34	248.84	821.21	2.6
terrimonas_pekingensis	0.14277	0.44604	286.42	985.19	1458.7	1170.2	221.16	2.79
ohtaekwangia_kribbensis	0.14277	0.44604	3317.7	4107.3	4761.3	1673.5	1642.4	3.19
bosea_sp_	0.14277	0.44604	4787.1	4102	4755.7	1438.1	1670.6	3.22
arthrobacter_sp_	0.14277	0.44604	49966	65796	108720	71358	73405	4.47
rubellimicrobium_spp_	0.14277	0.44604	24082	21259	81928	12042	17860	4.54
myroides_sp_	0.14277	0.44604	354.53	990.44	1291.2	292.55	1916.2	2.91
rhizobium_sp_	0.14277	0.44604	2724.3	2355.2	4415.7	2307.9	4850.9	3.1
chthoniobacter_flavus	0.14892	0.44604	10897	7360.4	16499	7626.6	9420.4	3.66
syntrophus_spp_	0.14892	0.44604	62978	84036	60790	87629	87974	4.13
ideonella_spp_	0.14892	0.44604	937.64	380.84	1049.5	566.06	982.75	2.53
anaerolinea_spp_	0.14892	0.44604	6386.2	2348.6	5417.2	2991.7	2320	3.31
deinococcus_sp_	0.14892	0.44604	2536.8	3577	4787.5	2059.1	4422.6	3.14
krasilnikovia_cinnamomea	0.14892	0.44604	1104.6	530.29	794.38	926.98	280.78	2.62
microlunatus_spp_	0.14892	0.44604	2506	6544.4	9567.1	4232.4	6794.6	3.55
mycobacterium_sp_	0.14892	0.44604	13611	9581.9	4806.5	11219	9381.9	3.64
kineosporia_spp_	0.15531	0.44604	1609.4	2962.1	2526.6	1487.4	1498.8	2.87
paracraurococcus_spp_	0.15531	0.44604	5250.8	1742.9	5202.3	1854	3285.4	3.24
ensifer_kostiensis	0.15531	0.44604	1510.5	4801.4	10381	7839.5	7415.3	3.65
actinoplanes_yunnanensis	0.15531	0.44604	1125.2	379.53	1410.7	224.17	1109	2.77
leptothrix_sp_	0.16195	0.44604	838.75	1900.3	1963.3	833.93	1737.3	2.75
arthrobacter_spp_	0.16195	0.44604	375.06	1370	332.17	1667.9	1955.2	2.91
blastocatella_fastidiosa	0.16195	0.44604	39368	38046	66983	22198	30003	4.35
arthrobacter_rhombi	0.16884	0.44604	60029	33788	25283	70498	53468	4.35
denitratisoma_spp_	0.16884	0.44604	2151.4	2274.5	3142.9	746.52	1491.7	3.08
pseudonocardia_spp_	0.16884	0.44604	3651.7	3579.6	5473	2365	2821.9	3.19
stella_spp_	0.16884	0.44604	2645.9	2660.6	3908.3	2307.9	3531	2.9
methylosinus_spp_	0.16884	0.44604	177.27	1753.4	1665.8	1462.7	821.21	2.9
leahibacter_spp_	0.16884	0.44604	1114.9	457.53	77.034	1156.8	930.17	2.73
conexibacter_spp_	0.16884	0.44604	232520	268100	171080	329750	295030	4.9
adhaeribacter_spp_	0.16884	0.44604	50937	65021	129000	40395	34992	4.67
desulforegula_spp_	0.16884	0.44604	11736	16351	7399.6	12993	16338	3.65
gaiella_occulta	0.176	0.44604	2468.6	6697.7	5738.7	4211.2	6773.5	3.33
bosea_spp_	0.176	0.44604	8104.7	8670.8	10056	5280.6	8276.1	3.38
kouleothrix_aurantiaca	0.176	0.44604	5578.2	1889.8	619.1	2239.6	2460.4	3.39
gemmatimonas_spp_	0.176	0.44604	62276	60663	50586	58743	70455	4
virgisporangium_spp_	0.18344	0.44604	463.69	1139.9	727.94	497.68	961.6	2.53
devosia_yakushimensis	0.18344	0.44604	760.37	1371.3	7208	585.09	1154.6	3.52
ferrimicrobium_spp_	0.18344	0.44604	1114.9	380.84	916.64	541.39	828.26	2.57
rhodobium_spp_	0.18344	0.44604	4886	2591.8	2696.9	3330.1	5822.8	3.21
acidobacteria_bacterium	0.18344	0.44604	34458	29300	70625	20083	31008	4.4
fibrobacter_spp_	0.18344	0.44604	2328.7	302.83	1036.1	385.59	501.95	3.01
massilia_timonae	0.19115	0.44604	10825	8130	31556	7606.2	5510	4.11
sphingomonas_sp_	0.19115	0.44604	15050	16972	28893	22900	33492	3.96
gaiella_spp_	0.19115	0.44604	49613	67972	44233	78615	58391	4.24
sorangium_spp_	0.19115	0.44604	4302.9	3340.4	4086.4	2501.8	2653.4	2.95
herbaspirillum_sp_	0.19115	0.44604	15374	13373	31053	8736.2	11904	4.05
solirubrobacter_ginsenosidimutans	0.19115	0.44604	1203.5	757.74	518.04	410.26	1123.1	2.6
mycobacterium_gadium	0.19115	0.44604	5250.8	4399.6	1203.6	4790.7	3583.5	3.31
klebsiella_spp_	0.19115	0.44604	3859.7	9686.1	10983	3926.5	6672.7	3.55
saccharothrix_espanaensis	0.19115	0.44604	375.06	1444	1410.7	678.14	835.31	2.73
phenylobacterium_immobile	0.19915	0.44604	4749.8	3649.7	5122.5	2687.9	3948.3	3.09
caulobacter_sp_	0.19915	0.44604	3157.2	2196.5	3427	926.98	1523.2	3.1
geobacter_spp_	0.19915	0.44604	18098	9178.8	3733	10347	13244	3.86
piscinibacter_sp_	0.19915	0.44604	6761.3	2505.9	7268.8	5654.9	5854.2	3.38
massilia_sp_	0.19915	0.44604	3828.9	5529	23680	4451	1944.3	4.04
leptothrix_spp_	0.19915	0.44604	16881	28102	49066	21240	29023	4.21
sphingobacteria_bacterium	0.19915	0.44604	6386.2	6098.6	1615.6	2539.9	2109.1	3.38
rhizobium_spp_	0.19915	0.44604	10689	10481	9051.9	12174	9002.4	3.2
adhaeribacter_sp_	0.20478	0.44604	917.12	301.52	2574.7	560.43	221.16	3.07
zavarzinella_spp_	0.20744	0.44604	55839	78916	69721	52122	77167	4.13
bacillus_soli	0.20744	0.44604	3474.4	2127.7	1987.4	2313.6	3843.2	2.97
geodermatophilus_spp_	0.21605	0.44604	5850.7	6905.5	12904	4150.6	6837.5	3.64
rhizobium_huautlense	0.21605	0.44604	1380.8	2294.2	6318.3	2365	3098.9	3.39
nannocystis_spp_	0.21605	0.44604	5609	6540.4	14327	3746	3457.2	3.74
dehalogenimonas_spp_	0.21605	0.44604	6829.4	7828.5	5563.5	8354.1	8781.3	3.21
ferruginibacter_spp_	0.21605	0.44604	4787.1	2496.7	751.97	4446.7	2144.4	3.31
lentisphaera_spp_	0.21605	0.44604	5625.8	8484.6	12059	3757.3	6243.4	3.62
vampirovibrio_spp_	0.21605	0.44604	6932	3723.8	2680.7	4099.1	5033	3.33
modestobacter_sp_	0.21605	0.44604	1036.5	1518.1	1612.8	634.43	1028.3	2.69
kofleria_spp_	0.22496	0.44604	947.9	2049.7	2274.3	1517.7	1898.8	2.82
sphingomonas_spp_	0.22496	0.44604	48656	49513	75153	67979	77157	4.15
desulfuromonas_spp_	0.22496	0.44604	473.95	456.22	608.5	1219.5	835.31	2.58
methylobacterium_sp_	0.22496	0.44604	14815	16491	17355	13954	15832	3.23
polyangium_fumosum	0.22496	0.44604	1135.4	2353.8	2130.8	746.52	1505.8	2.91
flavisolibacter_spp_	0.22496	0.44604	115560	117460	188890	95239	106640	4.67
archangium_gephyra	0.22496	0.44604	5329.2	7291.6	11145	4456.6	3439.9	3.59
syntrophobacter_spp_	0.22496	0.44604	9287.8	16518	9225.1	17981	19070	3.69
cesiribacter_andamanensis	0.23419	0.44604	838.75	756.43	5323.9	653.47	480.8	3.38
geodermatophilus_obscurus	0.23419	0.44604	572.84	456.22	1501.1	522.35	849.4	2.72
geodermatophilus_sp_	0.24375	0.44604	1234.3	1289.3	2691.3	727.48	1425.1	2.99
solirubrobacter_spp_	0.24375	0.44604	163130	143600	111080	178970	156680	4.53
cystobacter_fuscus	0.24375	0.44604	7344.4	9109.9	18283	5662.7	4847.6	3.83
helcococcus_ovis	0.25131	0.44604	98.894	1303.8	5410.1	292.55	0	3.43
mycobacterium_parafortuitum	0.25365	0.44604	2161.7	1372.6	2996.6	721.85	1154.6	3.06
arthrobacter_phenanthrenivorans	0.25365	0.44604	2240.1	3575.7	5367	2433.4	3091.9	3.19
flavisolibacter_sp_	0.25365	0.44604	111230	93830	151920	82346	85147	4.54
micrococcus_sp_	0.25365	0.44604	1281.9	909.81	342.77	1263.2	996.84	2.67
methylobacterium_isbiliense	0.25365	0.44604	1943.4	2352.5	5143.7	1586.1	2551.4	3.25
cryptosporangium_minutisporangium	0.25365	0.44604	1026.3	302.83	2632.6	746.52	508.99	3.07
agromyces_luteolus	0.25365	0.44604	473.95	2138.2	3302.6	2583.6	975.7	3.15
actinoplanes_sp_	0.25365	0.44604	1213.8	1675.4	1511.7	721.85	1358.4	2.68
methylosinus_trichosporium	0.25365	0.44604	463.69	840.99	3790.9	1219.5	1309.1	3.22
roseiflexus_spp_	0.25365	0.44604	29180	17907	15553	32838	19518	3.94
hyphomicrobium_sp_	0.25365	0.44604	177.27	2824.5	1203.6	2919.8	1561.6	3.14
bacillus_deserti	0.25365	0.44604	10123	7351.3	4072.9	12474	7788.8	3.62
rhodocytophaga_aerolata	0.25365	0.44604	2219.6	1139.9	9534.6	1660.1	1656.5	3.62
kaistobacter_spp_	0.25365	0.44604	36640	45481	67092	56585	76412	4.3
dongia_spp_	0.25365	0.44604	18075	42584	19694	30726	33633	4.09
lysobacter_yangpyeongensis	0.25365	0.44604	760.37	1830.1	807.81	2682.3	1449.4	2.98
blastococcus_spp_	0.25365	0.44604	8960.3	10841	15835	6538.2	9374.8	3.67
micromonospora_sp_	0.25365	0.44604	1254.8	1666.2	5438.4	995.36	1603.9	3.35
ideonella_sp_	0.25828	0.44604	453.43	454.91	1612.8	205.13	200.02	2.85
pseudomonas_xanthomarina	0.26215	0.44604	187.53	75.381	2460.2	136.75	516.04	3.08
acidobacterium_spp_	0.26389	0.44604	2202700	2289100	1626100	2315600	2125500	5.54
pseudochrobactrum_saccharolyticum	0.26389	0.44604	1541.3	4020.1	4150	2693.5	3548.3	3.12
pontibacter_sp_	0.26389	0.44604	7245.5	5010.5	6905.6	4984.6	3018.1	3.33
chitinophaga_spp_	0.26389	0.44604	16397	9939.1	10261	20962	5955.5	3.88
pirellula_sp_	0.26389	0.44604	1588.9	2213.6	2218.5	877.64	1323.2	2.83
rufibacter_sp_	0.26389	0.44604	1479.7	682.36	2465.8	522.35	747.49	2.99
roseiflexus_sp_	0.27295	0.44604	88.634	376.9	2664.4	814.89	73.72	3.11
oleomonas_spp_	0.27449	0.44604	5666.9	7998.9	5850.4	4610.2	6651	3.23
rhodocytophaga_spp_	0.27449	0.44604	16175	13405	26381	11133	9202.5	3.93
oceanibaculum_spp_	0.27449	0.44604	473.95	1295.9	1543.5	1834.9	1677.7	2.83
adhaeribacter_aerolatus	0.27449	0.44604	3828.9	3934.2	10154	2513.1	3460.5	3.58
conexibacter_sp_	0.27449	0.44604	1421.9	908.5	1766.9	814.89	1789.9	2.69
microvirga_lotononidis	0.27449	0.44604	1026.3	1820.9	2019.2	1586.1	1930.2	2.7
bradyrhizobium_elkanii	0.27449	0.44604	63210	77581	54729	83256	64048	4.15
roseomonas_spp_	0.27449	0.44604	3062	1598.7	6690	2179	2004	3.41
altererythrobacter_sp_	0.27449	0.44604	5489.6	4189.2	10391	5843.2	4860.6	3.49
brevibacillus_brevis	0.27449	0.44604	1193.3	1141.2	2008.6	883.27	1102	2.75
haliscomenobacter_spp_	0.27449	0.44604	1203.5	380.84	132.87	1170.2	807.11	2.73
novosphingobium_sp_	0.27449	0.44604	463.69	304.14	1368.2	317.22	540.42	2.73
ensifer_sp_	0.27449	0.44604	1333.2	2738.6	2638.3	3341.4	3891.9	3.11
thermaerobacter_spp_	0.27449	0.44604	1490	606.98	829.01	590.72	494.9	2.7
filimonas_sp_	0.27449	0.44604	187.53	3595.3	1294	3144	1235.3	3.23
lentzea_violacea	0.28544	0.4554	583.11	605.67	595.07	1356.3	849.4	2.59
arthrobacter_globiformis	0.28544	0.4554	7115.8	7740	12557	7210.7	6033.1	3.51
azospirillum_sp_	0.28544	0.4554	818.22	1292	2016.3	273.51	694.91	2.94
carnobacterium_spp_	0.28544	0.4554	463.69	757.74	1623.4	404.63	414.13	2.79
curtobacterium_sp_	0.29675	0.45546	552.32	453.6	1413.5	360.92	547.47	2.72
corallococcus_coralloides	0.29675	0.45546	5537.2	2884.1	15480	3770.7	5381	3.8
bacillus_pumilus	0.29675	0.45546	838.75	2351.2	1867.9	2332.6	2046.3	2.88
thermodesulfobacterium_spp_	0.29675	0.45546	10222	11104	11894	14509	10374	3.33
labrys_sp_	0.29675	0.45546	1302.4	453.6	906.04	659.1	982.75	2.63
thermomonas_dokdonensis	0.29675	0.45546	1776.4	8247.3	7471.7	7122	4583.6	3.51
methylobacterium_rhodinum	0.29675	0.45546	2485.5	1438.8	1357.6	522.35	1018	2.99
haliangium_spp_	0.30763	0.45546	473.95	835.74	1105.3	0	958.36	2.74
herbaspirillum_massiliense	0.30763	0.45546	187.53	1130.7	1519.5	0	730.15	2.88
planctomyces_spp_	0.30844	0.45546	14027	23238	21917	16580	24870	3.73
flavisolibacter_ginsengisoli	0.30844	0.45546	838.75	989.13	5980.4	1238.6	2073.9	3.41
isosphaera_spp_	0.30844	0.45546	7354.6	7803.5	10186	4142.8	6774.1	3.48
thermoleophilum_spp_	0.30844	0.45546	1708.3	1596.1	2141.4	1274.5	2867.5	2.9
geobacillus_spp_	0.30844	0.45546	1323	985.19	332.17	2245.2	1551.4	2.98
prosthecobacter_spp_	0.30844	0.45546	104790	83905	22437	106440	125240	4.71
geoalkalibacter_spp_	0.32051	0.45546	1312.7	1367.3	209.9	1020	1225.1	2.76
saccharibacter_spp_	0.32051	0.45546	4105.1	1752.1	2441.8	79329	2990.5	4.59
nitrosovibrio_spp_	0.32051	0.45546	542.06	1294.6	706.74	634.43	480.8	2.61
kribbella_sandramycini	0.32051	0.45546	3771.1	2583.9	1735	2488.4	2443.1	3.01
lechevalieria_roselyniae	0.32051	0.45546	1531	1060.6	1955.6	1561.4	3264.3	3.04
steroidobacter_spp_	0.32051	0.45546	83617	133250	84764	118060	110300	4.39
ohtaekwangia_koreensis	0.32051	0.45546	6989.8	2138.2	2337.9	1922.3	6220.1	3.4
singulisphaera_spp_	0.32051	0.45546	3402.6	2956.9	5871.6	2999.5	2874.5	3.18
bacillus_korlensis	0.32051	0.45546	98.894	762.98	1487.7	765.56	1049.4	2.84
holophaga_spp_	0.32051	0.45546	6178.2	10041	6626.4	6677.1	8865.3	3.29
chondromyces_spp_	0.32051	0.45546	19063	35845	24860	29710	27193	3.92
anaeromyxobacter_spp_	0.32051	0.45546	3099.3	14620	14424	11643	15438	3.79
leptolyngbya_antarctica	0.33296	0.46376	385.32	452.28	3868	473.01	740.44	3.24
blastococcus_sp_	0.33296	0.46376	6464.6	8484.6	14405	5094.5	5398.3	3.67
pasteuria_spp_	0.33296	0.46376	6423.5	10169	4607.2	7383.4	5591.3	3.44
bifissio_spartinae	0.33296	0.46376	2744.8	3270.2	13449	2110.6	3397	3.75
pseudonocardia_zijingensis	0.33296	0.46376	364.8	531.6	1158.3	385.59	789.78	2.6
paenisporosarcina_spp_	0.34579	0.46862	276.16	682.36	804.98	839.56	561.57	2.45
azospirillum_halopraeferens	0.34579	0.46862	1125.2	686.29	1735	1536.7	1375.7	2.72
salinarimonas_ramus	0.34579	0.46862	15033	16487	17097	12786	15573	3.33
longilinea_spp_	0.34579	0.46862	7416.2	7308.7	7372.7	7003.4	12747	3.46
opitutus_terrae	0.34579	0.46862	1312.7	2581.3	3395.2	2923.3	3043.1	3.02
azohydromonas_australica	0.34579	0.46862	1943.4	2207	6915.4	1954.8	2105.9	3.4
iamia_spp_	0.34579	0.46862	2192.5	3801.8	4439.7	3688.9	5281.8	3.19
gemmata_sp_	0.35902	0.47734	3286.9	2123.8	2893.4	795.86	2376.4	3.1
gemmata_spp_	0.35902	0.47734	30261	61564	45652	32538	37611	4.19
adhaeribacter_aquaticus	0.35902	0.47734	1364	1211.3	2683.5	541.39	421.18	3.05
reyranella_spp_	0.35902	0.47734	5745.3	10513	4718.9	6310.5	5917	3.46
bosea_thiooxidans	0.35902	0.47734	4814.2	4414	5794.6	3360.4	4432.9	3.09
nitrosospira_sp_	0.37265	0.49359	1933.1	1740.3	1224.8	883.27	694.91	2.79
stigmatella_aurantiaca	0.38668	0.51024	1224.1	1367.3	1288.4	590.72	561.57	2.61
cyanobacterium_spp_	0.40111	0.51951	12960	20019	10537	14575	13235	3.68
pasteuria_sp_	0.40111	0.51951	1411.6	687.6	528.64	746.52	1505.8	2.69
mycobacterium_insubricum	0.40111	0.51951	4125.6	4415.3	4468.7	3316.7	3074.5	2.84
pirellula_staleyi	0.40111	0.51951	8176.6	8461.7	6405.9	4057.6	6805.5	3.34
cystobacter_violaceus	0.40111	0.51951	5646.4	5001.3	7157.2	5843.2	3183.5	3.3
cystobacter_sp_	0.41594	0.52896	1708.3	3179.1	4505.5	746.52	1439.2	3.27
polyangium_spp_	0.41594	0.52896	1125.2	304.14	1182.4	1033.4	421.18	2.64
pedomicrobium_spp_	0.41594	0.52896	5526.9	4876.8	3127.3	4560.9	6292.7	3.2
afipia_sp_	0.41594	0.52896	3839.2	8162.8	4774.7	7579.4	7373.5	3.34
phyllobacterium_sp_	0.41594	0.52896	375.06	1221.8	1115.9	1394.4	740.44	2.71
wolbachia_spp_	0.43117	0.54439	1234.3	2646.2	4280	2773.2	6206	3.4
roseimicrobium_gellanilyticum	0.43117	0.54439	3256.1	5264.2	1217	3349.1	2035.4	3.31
kouleothrix_spp_	0.46284	0.57002	28611	25111	40069	27803	33533	3.87
pedosphaera_spp_	0.46284	0.57002	9359.6	13397	11041	3770.7	9295.2	3.68
mycobacterium_spp_	0.46284	0.57002	1391.1	1908.1	1623.4	814.89	1087.9	2.74
rhodopirellula_sp_	0.46284	0.57002	276.16	840.99	1413.5	740.89	400.03	2.76
mycobacterium_elephantis	0.46284	0.57002	265.9	1067.1	363.97	1249.8	687.86	2.69
geothrix_spp_	0.46284	0.57002	3365.2	8773.7	5646.1	4152.8	3779.7	3.43
devosia_spp_	0.46284	0.57002	24263	33752	32041	32551	35489	3.75
skermanella_spp_	0.47926	0.5841	386340	583750	385870	614910	499470	5.06
sphingobacterium_sp_	0.47926	0.5841	34423	23916	23327	21748	29165	3.8
opitutus_sp_	0.47926	0.5841	978.68	907.19	209.9	970.69	901.98	2.59
sorangium_cellulosum	0.49607	0.60042	7985.3	7216.2	7922.6	5611.2	6690.1	3.07
craurococcus_spp_	0.49607	0.60042	1629.9	912.43	1235.4	541.39	1084.7	2.74
streptomyces_tenebrarius	0.51326	0.61841	1145.7	612.22	286.94	478.64	863.5	2.63
devosia_chinhatensis	0.51446	0.61841	1725.1	4519.6	1602.2	1457.1	266.69	3.33
terrimonas_spp_	0.53082	0.63159	25892	19444	28773	20181	21444	3.67
chitinophaga_ginsengisoli	0.53082	0.63159	1490	1966.5	972.47	1014.4	880.83	2.74
herbaspirillum_spp_	0.53082	0.63159	3798.2	3028.3	2771.1	2157.8	2004	2.95
nordella_spp_	0.54874	0.63989	1490	2057.6	1458.7	2209.3	2032.2	2.58
hansschlegelia_spp_	0.54874	0.63989	583.11	1297.2	1735	902.31	1070.6	2.76
labrys_wisconsinensis	0.54874	0.63989	385.32	908.5	486.24	1020	880.83	2.5
virgisporangium_ochraceum	0.54874	0.63989	838.75	991.75	993.68	740.89	2007.8	2.8
nitrospira_spp_	0.54874	0.63989	58819	83068	65957	78842	73874	4.08
levilinea_spp_	0.54874	0.63989	1203.5	761.67	1378.8	1001	1056.5	2.49
pedosphaera_parvula	0.56699	0.65682	4245	3803.1	2537.2	3160.9	3541.8	2.93
mycobacterium_sacrum	0.56699	0.65682	1312.7	1449.3	839.61	1213.9	694.91	2.58
marmoricola_spp_	0.58557	0.67389	4636.9	6216.6	8512	5318.7	7002.3	3.29
nisaea_spp_	0.58557	0.67389	2604.9	3188.3	3796.6	2792.2	4015	2.85
lysobacter_spp_	0.60445	0.67568	453.43	2521.7	741.37	3007.3	621.19	3.11
agromyces_sp_	0.60445	0.67568	661.48	1754.7	1612.8	1662.2	1737.3	2.74
pseudoxanthomonas_spp_	0.60445	0.67568	1510.5	4275.1	3403.7	5142.5	2853.4	3.26
nocardioides_albus	0.60445	0.67568	364.8	1895	3066.6	1350.7	1751.4	3.13
streptomyces_sp_	0.60445	0.67568	1213.8	1145.1	839.61	590.72	1063.5	2.49
armatimonas_rosea	0.60445	0.67568	1963.9	1817	2019.2	1058.1	1839.2	2.68
bacillus_bataviensis	0.60445	0.67568	4626.6	3640.6	2999.4	8612	5377.2	3.45
paenibacillus_spp_	0.60445	0.67568	5526.9	14065	7136.7	11681	16774	3.75
ralstonia_spp_	0.60445	0.67568	3661.9	4949.6	5063.8	5307.4	5341.4	2.92
cystobacter_gracilis	0.62361	0.69268	7313.6	8073	6755.7	2233.9	7891.3	3.47
rhodopseudomonas_spp_	0.62361	0.69268	296.68	838.37	608.5	697.18	1221.2	2.67
bacillus_thuringiensis	0.64301	0.7053	13055	9280.4	20038	10910	15337	3.73
planctomyces_sp_	0.64301	0.7053	4517.5	8468.2	4923.2	5858.7	5836.8	3.3
cupriavidus_spp_	0.64301	0.7053	5162.1	3349.5	4070.1	4243.7	4998.3	2.96
opitutus_spp_	0.64301	0.7053	19554	16953	14504	13586	17614	3.47
pirellula_spp_	0.66263	0.7223	66937	104870	67694	74912	82055	4.28
variovorax_soli	0.66263	0.7223	1479.7	1912.1	1756.2	809.26	1242.4	2.74
ohtaekwangia_spp_	0.70236	0.75622	114000	112810	70786	115110	84341	4.35
niastella_sp_	0.70236	0.75622	1963.9	4282.9	1857.3	1151.1	1635.4	3.2
microlunatus_ginsengisoli	0.70236	0.75622	21043	16320	18787	15315	21835	3.51
pontibacter_spp_	0.70236	0.75622	1084.1	990.44	1347	902.31	1344.3	2.35
parasegetibacter_sp_	0.72238	0.77069	562.58	2749.1	1913.1	4352.3	2080.9	3.28
rubrobacter_spp_	0.72238	0.77069	2557200	2337800	2759000	2411800	2493200	5.32
sinorhizobium_saheli	0.72238	0.77069	1135.4	608.29	961.87	1249.8	333.36	2.66
sphingosinicella_sp_	0.74245	0.78969	562.58	684.98	1025.5	1481.8	1094.9	2.66
nitrosococcus_halophilus	0.76249	0.80856	453.43	759.05	749.14	1175.8	933.41	2.56
flavisolibacter_ginsengiterrae	0.78245	0.82474	13912	13654	14608	11726	11028	3.25
brevundimonas_spp_	0.78245	0.82474	1244.6	1061.9	1235.4	765.56	789.78	2.38
hirschia_sp_	0.80224	0.84307	1844.5	3439.3	1759.1	1326	1649.5	3.02
niastella_populi	0.8218	0.86105	7197.9	7742.6	8587.6	9562.3	8357.4	3.07
bradyrhizobium_sp_	0.84103	0.8708	4834.7	6706.9	4790.3	4935.2	5092.6	2.98
lysobacter_antibioticus	0.84103	0.8708	1302.4	1753.4	1546.3	1306.9	1656.5	2.36
defluviicoccus_spp_	0.84103	0.8708	1016	1834	1934.3	1014.4	2316.2	2.81
ktedonobacter_spp_	0.84103	0.8708	1578.6	981.26	1596.5	609.76	930.17	2.69
niastella_spp_	0.85983	0.88765	72103	65703	68672	62297	63819	3.69
beggiatoa_spp_	0.8781	0.90385	296.68	842.3	696.14	852.97	554.52	2.45
pseudomonas_spp_	0.91254	0.92841	21801	19646	20898	18483	17538	3.33
mesorhizobium_spp_	0.91254	0.92841	23499	24757	21019	29869	24137	3.65
aciditerrimonas_spp_	0.91254	0.92841	1183	1063.2	815.58	1225.2	1196.9	2.31
mycobacterium_rhodesiae	0.91254	0.92841	2567.5	3973.6	3610.7	3442.2	2477.7	2.87
dehalococcoides_spp_	0.96893	0.98293	24785	28499	27887	27040	33246	3.63
hyalangium_spp_	0.97939	0.98784	2151.4	2279.8	2964.8	1873	1734	2.79
kibdelosporangium_aridum	0.97939	0.98784	593.37	681.05	871.41	590.72	835.31	2.15
flexibacter_spp_	0.98799	0.99365	1469.4	5290.4	2245.3	7241.8	1158.4	3.48
bauldia_consociata	0.99857	0.99857	859.27	839.68	664.34	926.98	835.31	2.12
nordella_oligomobilis	0.99857	0.99857	1687.8	1983.5	1812.1	3168.7	1968.7	2.87

## Sheet: Table S7
Pattern analysis
Species	Correlation	P-Value	FDR
chelatococcus_sp_	0.6188	0.0099	0.65283
iamia_spp_	0.5761	0.0099	0.65283
opitutus_terrae	0.587	0.0099	0.65283
sphingomonas_sp_	0.6112	0.0099	0.65283
bosea_sp_	-0.5966	0.0198	0.65283
rhodomicrobium_spp_	0.6057	0.0198	0.65283
segetibacter_spp_	-0.6297	0.0198	0.65283
candidatus_carsonella_ruddii	-0.567	0.0297	0.65283
oceanibaculum_spp_	0.6324	0.0297	0.65283
ohtaekwangia_kribbensis	-0.571	0.0297	0.65283
paracoccus_spp_	0.6286	0.0297	0.65283
planomicrobium_spp_	-0.573	0.0297	0.65283
sphingomonas_spp_	0.584	0.0297	0.65283
xylella_spp_	-0.5555	0.0297	0.65283
ensifer_sp_	0.5854	0.0396	0.65283
kaistobacter_spp_	0.5479	0.0396	0.65283
microvirga_lotononidis	0.5454	0.0396	0.65283
azospirillum_spp_	0.4743	0.0495	0.65283
bacillus_pumilus	0.507	0.0495	0.65283
desulfuromonas_spp_	0.4442	0.0495	0.65283
ensifer_kostiensis	0.5112	0.0495	0.65283
arthrobacter_sp_	0.5225	0.0594	0.65283
candidatus_nitrospira_bockiana	0.4943	0.0594	0.65283
devosia_spp_	0.5182	0.0594	0.65283
flavobacterium_spp_	-0.4339	0.0594	0.65283
sediminibacterium_spp_	-0.5945	0.0594	0.65283
syntrophus_spp_	0.4855	0.0594	0.65283
dehalococcoides_spp_	0.455	0.0693	0.65283
desulfovirga_spp_	0.4594	0.0693	0.65283
devosia_chinhatensis	-0.4902	0.0693	0.65283
gaiella_occulta	0.4458	0.0693	0.65283
kofleria_spp_	0.4708	0.0693	0.65283
lentzea_violacea	0.5366	0.0693	0.65283
methylibium_spp_	0.5016	0.0693	0.65283
nocardioides_sp_	0.4019	0.0693	0.65283
sorangium_spp_	-0.4816	0.0693	0.65283
caldilinea_spp_	-0.4806	0.0792	0.65283
catenuloplanes_spp_	0.4868	0.0792	0.65283
ramlibacter_spp_	-0.4236	0.0792	0.65283
paenibacillus_sp_	0.4373	0.0891	0.65283
phycisphaera_spp_	0.5037	0.0891	0.65283
pseudonocardia_spp_	-0.3834	0.0891	0.65283
anaeromyxobacter_spp_	0.4651	0.099	0.65283
azospirillum_halopraeferens	0.3485	0.099	0.65283
bacillus_bataviensis	0.4316	0.099	0.65283
burkholderia_spp_	-0.4733	0.099	0.65283
caulobacter_spp_	0.4251	0.099	0.65283
lechevalieria_roselyniae	0.4933	0.099	0.65283
longilinea_spp_	0.4443	0.099	0.65283
syntrophobacter_spp_	0.4533	0.099	0.65283
thermodesulfobacterium_spp_	0.4487	0.099	0.65283
conexibacter_spp_	0.4634	0.1089	0.65283
desulfocurvus_spp_	-0.3957	0.1089	0.65283
marmoricola_spp_	0.4256	0.1089	0.65283
methylobacterium_sp_	0.531	0.1089	0.65283
microvirga_aerophila	0.3942	0.1089	0.65283
nitrosomonas_sp_	-0.4343	0.1089	0.65283
solibacillus_silvestris	-0.3588	0.1089	0.65283
bifissio_spp_	-0.3976	0.1188	0.65283
kouleothrix_spp_	0.3808	0.1188	0.65283
leptolyngbya_foveolarum	-0.3734	0.1188	0.65283
paenisporosarcina_spp_	0.4815	0.1188	0.65283
patulibacter_sp_	0.3836	0.1188	0.65283
adhaeribacter_aquaticus	-0.3558	0.1287	0.65283
gaiella_spp_	0.3993	0.1287	0.65283
haliangium_spp_	-0.4547	0.1287	0.65283
mycobacterium_elephantis	0.4015	0.1287	0.65283
ralstonia_spp_	0.4182	0.1287	0.65283
wolbachia_spp_	0.4277	0.1287	0.65283
denitratisoma_spp_	-0.3968	0.1386	0.67375
methylosinus_trichosporium	0.3895	0.1386	0.67375
niastella_populi	0.3343	0.1386	0.67375
bacterium_shr3	-0.4268	0.1485	0.70236
pseudochrobactrum_saccharolyticum	0.4223	0.1485	0.70236
pontibacter_sp_	-0.3801	0.1584	0.71077
rhizobium_sp_	0.406	0.1584	0.71077
segetibacter_koreensis	-0.3977	0.1584	0.71077
stella_spp_	0.4067	0.1584	0.71077
dehalogenimonas_spp_	0.4486	0.1683	0.72188
kibdelosporangium_aridum	0.3109	0.1683	0.72188
mycobacterium_spp_	-0.3572	0.1683	0.72188
blastocatella_fastidiosa	-0.3778	0.1782	0.72188
kineococcus_endophyticus	-0.3555	0.1782	0.72188
labrys_wisconsinensis	0.3733	0.1782	0.72188
oxalicibacterium_sp_	-0.3771	0.1782	0.72188
afipia_sp_	0.3599	0.1881	0.72188
ideonella_sp_	-0.3635	0.1881	0.72188
massilia_timonae	-0.3351	0.1881	0.72188
microlunatus_panaciterrae	-0.3762	0.1881	0.72188
nitrosospira_sp_	-0.376	0.1881	0.72188
alteromonas_sp_	0.3685	0.198	0.72188
bacillus_korlensis	0.3781	0.198	0.72188
filimonas_sp_	0.3071	0.198	0.72188
gemmatimonas_spp_	0.4105	0.198	0.72188
herbaspirillum_sp_	-0.3471	0.198	0.72188
niastella_sp_	-0.3466	0.198	0.72188
myroides_sp_	0.2983	0.2079	0.7425
pirellula_sp_	-0.4152	0.2079	0.7425
arthrobacter_rhombi	0.3386	0.2178	0.74735
dongia_spp_	0.3277	0.2178	0.74735
methylobacterium_rhodinum	-0.3722	0.2178	0.74735
sphaerobacter_spp_	0.3749	0.2178	0.74735
aciditerrimonas_spp_	0.3303	0.2277	0.75184
caulobacter_sp_	-0.3391	0.2277	0.75184
rufibacter_sp_	-0.3114	0.2277	0.75184
solirubrobacter_spp_	0.3554	0.2277	0.75184
micromonospora_spp_	0.339	0.2376	0.76294
steroidobacter_spp_	0.3182	0.2376	0.76294
variovorax_soli	-0.3061	0.2376	0.76294
pedosphaera_spp_	-0.2929	0.2475	0.76756
skermanella_spp_	0.342	0.2475	0.76756
bradyrhizobium_elkanii	0.2613	0.2574	0.76756
lysobacter_yangpyeongensis	0.2929	0.2574	0.76756
modestobacter_sp_	-0.3213	0.2574	0.76756
uncultured_candidatus_chloracidobacterium_sp_	0.3408	0.2574	0.76756
balneimonas_sp_	-0.2708	0.2673	0.76756
rhizobium_spp_	0.3112	0.2673	0.76756
sinorhizobium_saheli	-0.2911	0.2673	0.76756
flavisolibacter_sp_	-0.2553	0.2772	0.76756
mesorhizobium_spp_	0.3005	0.2772	0.76756
methylosinus_spp_	0.3083	0.2772	0.76756
patulibacter_ginsengiterrae	0.2998	0.2772	0.76756
pirellula_staleyi	-0.2831	0.2772	0.76756
salinarimonas_ramus	0.306	0.2772	0.76756
thermaerobacter_spp_	-0.2943	0.2772	0.76756
zavarzinella_spp_	0.3241	0.2772	0.76756
hyphomicrobium_sp_	0.3236	0.2871	0.76756
nitrospira_spp_	0.2974	0.2871	0.76756
pontibacter_spp_	0.2713	0.2871	0.76756
carnobacterium_spp_	-0.3202	0.297	0.76756
mycobacterium_parafortuitum	-0.3348	0.297	0.76756
nordella_spp_	0.2889	0.297	0.76756
opitutus_sp_	0.2701	0.297	0.76756
piscinibacter_sp_	0.2709	0.297	0.76756
rubellimicrobium_roseum	-0.3359	0.297	0.76756
archangium_gephyra	-0.2794	0.3069	0.76756
rubellimicrobium_spp_	-0.3032	0.3069	0.76756
rubrobacter_spp_	0.298	0.3069	0.76756
adhaeribacter_sp_	-0.2477	0.3168	0.76756
chitinophaga_ginsengisoli	-0.2821	0.3168	0.76756
cystobacter_gracilis	-0.262	0.3168	0.76756
sphingobacteria_bacterium	-0.3322	0.3168	0.76756
sporosarcina_spp_	-0.2829	0.3168	0.76756
geothrix_spp_	-0.2337	0.3267	0.76756
hirschia_sp_	-0.2592	0.3267	0.76756
rhodopseudomonas_spp_	0.2844	0.3267	0.76756
sphingosinicella_sp_	0.2741	0.3267	0.76756
actinoplanes_yunnanensis	-0.2753	0.3366	0.76756
desulforegula_spp_	0.2637	0.3366	0.76756
planctomyces_spp_	0.2546	0.3366	0.76756
pseudonocardia_zijingensis	0.2432	0.3366	0.76756
acidobacterium_spp_	0.2933	0.3465	0.76756
brevundimonas_spp_	-0.2461	0.3465	0.76756
geothermobacter_spp_	0.2494	0.3465	0.76756
larkinella_sp_	-0.2908	0.3465	0.76756
massilia_sp_	-0.254	0.3465	0.76756
nannocystis_spp_	-0.2829	0.3465	0.76756
nisaea_spp_	0.2853	0.3465	0.76756
bifissio_spartinae	-0.259	0.3564	0.77
gemmata_sp_	-0.2818	0.3564	0.77
microlunatus_spp_	0.23	0.3564	0.77
roseiflexus_spp_	0.2445	0.3564	0.77
nitrosospira_spp_	0.2589	0.3663	0.78653
chloroflexus_spp_	0.2408	0.3762	0.798
saccharibacter_spp_	0.2273	0.3762	0.798
desulfatibacillum_spp_	0.223	0.3861	0.80919
ideonella_spp_	0.2349	0.3861	0.80919
candidatus_koribacter_versatilis	-0.2216	0.396	0.82012
leahibacter_spp_	0.2443	0.396	0.82012
acidobacteria_bacterium	-0.2369	0.4059	0.83079
adhaeribacter_spp_	-0.21	0.4059	0.83079
holophaga_spp_	0.24	0.4158	0.8316
pseudonocardia_sp_	0.209	0.4158	0.8316
ramlibacter_sp_	-0.19	0.4158	0.8316
rhizobium_huautlense	0.2404	0.4158	0.8316
azospirillum_sp_	-0.2391	0.4257	0.83638
bacillus_soli	0.2288	0.4257	0.83638
microvirga_sp_	0.2629	0.4257	0.83638
cupriavidus_spp_	0.2227	0.4356	0.83638
nocardioides_albus	0.2458	0.4356	0.83638
variovorax_sp_	-0.2302	0.4356	0.83638
beggiatoa_spp_	0.2136	0.4455	0.83638
chondromyces_spp_	0.2709	0.4455	0.83638
gemmata_obscuriglobus	0.2015	0.4455	0.83638
saccharothrix_espanaensis	0.2638	0.4455	0.83638
azohydromonas_australica	-0.1782	0.4554	0.83638
domibacillus_robiginosus	0.2054	0.4554	0.83638
rhodoplanes_spp_	0.2452	0.4554	0.83638
craurococcus_spp_	-0.2191	0.4653	0.83638
pedomicrobium_spp_	0.1883	0.4653	0.83638
virgisporangium_spp_	0.2135	0.4653	0.83638
agromyces_sp_	0.2306	0.4752	0.83638
bacillus_sp_	0.2013	0.4752	0.83638
chloroflexi_bacterium	-0.2157	0.4752	0.83638
cyanobacterium_spp_	0.2019	0.4752	0.83638
cystobacter_fuscus	-0.2017	0.4752	0.83638
geodermatophilus_obscurus	0.1897	0.4752	0.83638
mycobacterium_sacrum	-0.2515	0.4752	0.83638
cystobacter_sp_	-0.1844	0.4851	0.83638
devosia_yakushimensis	-0.2173	0.4851	0.83638
fibrobacter_spp_	-0.2214	0.4851	0.83638
hansschlegelia_spp_	0.1805	0.4851	0.83638
roseomonas_spp_	-0.2119	0.4851	0.83638
rhodopirellula_sp_	-0.196	0.495	0.84512
roseiflexus_sp_	0.1954	0.495	0.84512
anaerolinea_spp_	-0.2026	0.505	0.84569
leptothrix_spp_	0.1904	0.505	0.84569
mycobacterium_insubricum	-0.2176	0.505	0.84569
stigmatella_aurantiaca	-0.2007	0.505	0.84569
arthrobacter_spp_	0.1761	0.5149	0.85007
herbaspirillum_massiliense	-0.1756	0.5149	0.85007
leptolyngbya_antarctica	0.1683	0.5149	0.85007
alcaligenes_faecalis	0.1775	0.5248	0.85037
prosthecobacter_spp_	0.1855	0.5248	0.85037
pseudoxanthomonas_spp_	0.1908	0.5248	0.85037
roseimicrobium_gellanilyticum	-0.1819	0.5248	0.85037
bacillus_deserti	0.212	0.5347	0.86242
thermomonas_dokdonensis	0.198	0.5446	0.87436
actinoplanes_sp_	-0.1713	0.5545	0.87817
bacillus_circulans	-0.1478	0.5545	0.87817
phenylobacterium_immobile	-0.2047	0.5545	0.87817
deinococcus_sp_	0.1867	0.5644	0.88108
kineosporia_spp_	-0.1611	0.5644	0.88108
polyangium_fumosum	-0.1718	0.5644	0.88108
cesiribacter_andamanensis	-0.132	0.5743	0.88108
herbaspirillum_spp_	-0.1707	0.5743	0.88108
kribbella_aluminosa	-0.1436	0.5743	0.88108
microvirga_spp_	0.1208	0.5743	0.88108
niastella_spp_	0.1736	0.5842	0.88108
pasteuria_sp_	0.1704	0.5842	0.88108
streptomyces_tenebrarius	-0.1417	0.5842	0.88108
chelatococcus_asaccharovorans	-0.1579	0.5941	0.88108
flavisolibacter_spp_	-0.1505	0.5941	0.88108
granulicella_spp_	0.1458	0.5941	0.88108
streptomyces_roseogriseus	0.1277	0.5941	0.88108
terrimonas_pekingensis	-0.1553	0.5941	0.88108
agromyces_luteolus	0.1503	0.604	0.88824
micrococcus_sp_	0.1536	0.604	0.88824
leptothrix_sp_	0.1234	0.6238	0.90466
microlunatus_ginsengisoli	0.1374	0.6238	0.90466
mycobacterium_gadium	0.1045	0.6238	0.90466
geopsychrobacter_spp_	0.1324	0.6337	0.90466
isosphaera_spp_	-0.1281	0.6337	0.90466
lentisphaera_spp_	-0.1391	0.6337	0.90466
streptomyces_sp_	-0.1437	0.6337	0.90466
bacillus_thuringiensis	0.1239	0.6436	0.90466
lysobacter_antibioticus	0.1049	0.6436	0.90466
nitrosococcus_halophilus	-0.128	0.6436	0.90466
polyangium_spp_	-0.128	0.6436	0.90466
conexibacter_sp_	0.157	0.6535	0.91125
planctomyces_sp_	-0.1075	0.6535	0.91125
armatimonas_rosea	-0.1435	0.6634	0.91413
rhodocytophaga_spp_	-0.1091	0.6634	0.91413
tetrasphaera_sp_	-0.1072	0.6634	0.91413
methylobacterium_zatmanii	-0.1107	0.6733	0.91695
phyllobacterium_sp_	0.0934	0.6733	0.91695
vampirovibrio_spp_	0.143	0.6733	0.91695
bellilinea_spp_	0.1081	0.6832	0.92682
paenibacillus_spp_	0.1247	0.6931	0.92849
solirubrobacter_ginsenosidimutans	-0.1728	0.6931	0.92849
verrucomicrobium_spp_	-0.1227	0.6931	0.92849
bosea_thiooxidans	-0.0945	0.703	0.92849
geobacillus_spp_	0.1144	0.703	0.92849
lysinibacillus_massiliensis	0.1062	0.703	0.92849
rhodobium_spp_	0.1196	0.703	0.92849
pirellula_spp_	0.0963	0.7129	0.93103
skermanella_sp_	0.1104	0.7129	0.93103
terrimonas_spp_	0.0824	0.7129	0.93103
adhaeribacter_aerolatus	-0.084	0.7228	0.93351
novosphingobium_sp_	-0.0811	0.7228	0.93351
singulisphaera_sp_	0.0977	0.7228	0.93351
defluviicoccus_spp_	0.0936	0.7327	0.93757
chthoniobacter_flavus	0.0915	0.7426	0.93757
helcococcus_ovis	-0.0986	0.7426	0.93757
lysobacter_spp_	0.1018	0.7426	0.93757
microvirga_subterranea	0.078	0.7525	0.93757
corallococcus_coralloides	0.1045	0.7624	0.93757
flavisolibacter_ginsengiterrae	0.0981	0.7624	0.93757
geobacter_spp_	0.0945	0.7624	0.93757
oleomonas_spp_	0.0973	0.7624	0.93757
thermoleophilum_spp_	0.0772	0.7624	0.93757
actinophytocola_sp_	0.0654	0.7723	0.93757
ferruginibacter_spp_	0.0978	0.7723	0.93757
paracraurococcus_spp_	-0.1009	0.7723	0.93757
pseudomonas_xanthomarina	-0.0876	0.7723	0.93757
reyranella_spp_	-0.0728	0.7723	0.93757
sphingobacterium_spp_	-0.0804	0.7723	0.93757
blastopirellula_spp_	0.0719	0.7822	0.93757
geodermatophilus_spp_	-0.1138	0.7822	0.93757
krasilnikovia_cinnamomea	-0.0793	0.7822	0.93757
ktedonobacter_spp_	0.0656	0.7822	0.93757
nitriliruptor_spp_	0.0688	0.7822	0.93757
labrys_sp_	0.0648	0.7921	0.94298
levilinea_spp_	0.0898	0.7921	0.94298
bradyrhizobium_sp_	0.0653	0.802	0.94722
solirubrobacter_sp_	0.1125	0.802	0.94722
flavisolibacter_ginsengisoli	-0.0627	0.8119	0.94722
mycobacterium_sp_	0.0807	0.8119	0.94722
parasegetibacter_sp_	0.0668	0.8119	0.94722
singulisphaera_spp_	0.0736	0.8119	0.94722
kribbella_sandramycini	-0.0536	0.8218	0.95242
virgisporangium_ochraceum	0.0462	0.8218	0.95242
bacillus_spp_	0.0551	0.8317	0.95441
pasteuria_spp_	0.0742	0.8317	0.95441
patulibacter_americanus	0.0632	0.8317	0.95441
blastococcus_sp_	-0.0585	0.8515	0.96761
flexibacter_spp_	-0.0638	0.8515	0.96761
nordella_oligomobilis	0.0471	0.8515	0.96761
bosea_spp_	-0.0409	0.8614	0.96811
geoalkalibacter_spp_	0.0623	0.8614	0.96811
micromonospora_sp_	0.043	0.8614	0.96811
blastochloris_spp_	0.0492	0.8713	0.96811
cryptosporangium_minutisporangium	0.029	0.8713	0.96811
klebsiella_spp_	-0.0564	0.8713	0.96811
opitutus_spp_	-0.0452	0.8713	0.96811
bauldia_consociata	0.0395	0.8812	0.97497
curtobacterium_sp_	-0.0528	0.8911	0.97497
cystobacter_violaceus	0.0402	0.8911	0.97497
rhodocytophaga_aerolata	-0.0402	0.8911	0.97497
frankia_sp_	0.0375	0.901	0.97497
hyalangium_spp_	-0.0476	0.901	0.97497
kouleothrix_aurantiaca	0.0328	0.901	0.97497
vasilyevaea_spp_	-0.0297	0.901	0.97497
arthrobacter_globiformis	0.043	0.9109	0.97497
gemmata_spp_	0.0376	0.9109	0.97497
methylobacterium_isbiliense	0.0224	0.9109	0.97497
sphingobacterium_sp_	0.0194	0.9109	0.97497
arthrobacter_phenanthrenivorans	-0.0264	0.9208	0.97957
brevibacillus_brevis	-0.0312	0.9208	0.97957
haliscomenobacter_spp_	0.0197	0.9307	0.98
mycobacterium_rhodesiae	-0.0406	0.9307	0.98
nitrosovibrio_spp_	0.022	0.9307	0.98
chloroflexi_bacterium_um_3	-0.0159	0.9406	0.98
sorangium_cellulosum	-0.0274	0.9406	0.98
stella_humosa	0.0297	0.9406	0.98
altererythrobacter_sp_	0.0316	0.9505	0.98
ohtaekwangia_koreensis	0.0384	0.9505	0.98
pedosphaera_parvula	0.024	0.9505	0.98
acidisphaera_spp_	-0.0106	0.9604	0.98
blastococcus_spp_	0.0197	0.9604	0.98
chitinophaga_spp_	-0.0244	0.9604	0.98
methylobacterium_spp_	-0.0131	0.9604	0.98
rhodopirellula_spp_	-0.02	0.9604	0.98
bacillus_benzoevorans	-0.0189	0.9703	0.98152
chelatococcus_spp_	-0.0141	0.9703	0.98152
geodermatophilus_sp_	-0.0183	0.9703	0.98152
bradyrhizobium_spp_	0.0072	0.9802	0.98583
pseudomonas_spp_	0.0101	0.9802	0.98583
bacillus_longiquaesitum	0.004	0.9901	0.9901
ferrimicrobium_spp_	0.0075	0.9901	0.9901
